# Supplementary material for: Engram-specific transcriptome profiling of contextual memory consolidation
Source: Nat Commun. 2019 May 20;10:2232. doi: 10.1038/s41467-019-09960-x (PMC6527697; doi:10.1038/s41467-019-09960-x)
Supplement: Supplementary file 5 — Supplementary Data 1 [file 41467_2019_9960_MOESM5_ESM.xlsx]

## Sheet: Blad1
Sample Identification							Alignment Statistics										HTSeq count statistics
SampleName	HTSeqFile	Color	MouseNr	Experiment	ECBid		total_reads	unmapped_alignments	mapped_align	prim_mapped_alignments	forward	reverse	dupl	editrate	pct_align		no_feature	ambiguous	alignment_not_unique	on_feature	total_genes	expressed_genes
G01	htseq/G01_htseq.txt	Green	1	Shock	I15-1044-01		16380704	6188250	13953933	10192454	6960326	6993607	8356679	0.00308352	62.2223		3299414	81246	4471071	6102202	23420	10455
-	-	Green	-	Shock	I15-1044-02		16573877	6921761	13634290	9652116	6787360	6846930	8163066	0.00293671	58.2369		Not included in analysis - outlier sample
-	-	Green	-	Shock	I15-1044-03		14212878	6560995	9264072	7651883	4595773	4668299	7513570	0.00392282	53.8377		Not included in analysis - paired sample failed
G03	htseq/G03_htseq.txt	Green	3	Shock	I15-1044-04		16369261	13609227	4750226	2760034	2374107	2376119	2699581	0.00489935	16.8611		1161683	16667	2219588	1352288	23420	10296
NG01	htseq/NG01_htseq.txt	NonGreen	1	Shock	I15-1044-05		16335125	1791010	18646156	14544115	9310467	9335689	8697756	0.00189497	89.0358		6806654	122548	4859355	6857599	23420	12609
-	-	NonGreen	-	Shock	I15-1044-06		16587047	5774726	15300366	10812321	7629860	7670506	9207062	0.00306093	65.1853		Not included in analysis - paired sample failed
-	-	NonGreen	-	Shock	I15-1044-07		Not Sequenced - failed in sampleprep										Not included in analysis - sampleprep failed
NG03	htseq/NG03_htseq.txt	NonGreen	3	Shock	I15-1044-08		13719667	4262391	13292975	9457276	6600491	6692484	7540619	0.0036426	68.9323		4650338	41819	4365706	4235112	23420	11577
G05	htseq/G05_htseq.txt	Green	5	Shock	I15-1287-01		28135214	20396283	9957256	7738931	4843520	5113736	8250941	0.00463561	27.5062		2038345	17721	2634836	5266354	23420	7860
G06	htseq/G06_htseq.txt	Green	6	Shock	I15-1287-02		32458618	9303833	34242387	23154785	17103729	17138658	19707188	0.00254267	71.3363		13033777	71989	12408412	8728209	23420	11838
G07	htseq/G07_htseq.txt	Green	7	Shock	I15-1287-03		31238883	14402512	28539557	16836371	14201395	14338162	23279413	0.00452655	53.8956		4100749	72155	13214825	11151828	23420	9409
-	-	Green	-	Shock	I15-1287-04		29172489	28035031	3792606	1137458	1905997	1886609	2992237	0.00843792	3.89908		Not included in analysis - outlier sample
G04	htseq/G04_htseq.txt	Green	4	Shock	I15-1287-05		32770296	14606125	33781258	18164171	16912833	16868425	24309475	0.00351006	55.4288		9363603	51624	17424774	6941257	23420	10206
-	-	Green	-	Shock	I15-1287-06		Not Sequenced - failed in sampleprep										Not included in analysis - sampleprep failed
NG05	htseq/NG05_htseq.txt	NonGreen	5	Shock	I15-1287-07		32349696	14430603	25916391	17919093	12931187	12985204	18723639	0.00292735	55.3918		4457662	165504	9110469	12182756	23420	10344
NG06	htseq/NG06_htseq.txt	NonGreen	6	Shock	I15-1287-08		30888126	8336886	47411680	22551240	23955431	23456249	33868682	0.00357572	73.0094		10947776	101745	27467929	8894230	23420	11508
NG07	htseq/NG07_htseq.txt	NonGreen	7	Shock	I15-1287-09		30423344	5941424	28904799	24481920	14456746	14448053	20971609	0.00215947	80.4708		4417813	295597	5796628	18394761	23420	11887
-	-	NonGreen	-	Shock	I15-1287-10		35598500	6666581	36505283	28931919	18225256	18280027	24146139	0.00204577	81.2729		Not included in analysis - paired sample failed
NG04	htseq/NG04_htseq.txt	NonGreen	4	Shock	I15-1287-11		35734851	14192482	31210329	21542369	15551875	15658454	21568771	0.00259346	60.2839		9305096	124062	11111188	10669983	23420	10130
-	-	NonGreen	-	Shock	I15-1287-12		Not Sequenced - failed in sampleprep										Not included in analysis - sampleprep failed
G10	htseq/G10_htseq.txt	Green	10	Shock	I15-1392-01		18528223	2588185	21110188	15940038	10510191	10599997	9115258	0.00171607	86.0311		7875637	95776	5919136	7219639	23420	13286
G11	htseq/G11_htseq.txt	Green	11	Shock	I15-1392-02		20135980	3229480	21772387	16906500	10875785	10896602	12762396	0.001739	83.9616		4870567	164527	5639182	11098111	23420	12279
G12	htseq/G12_htseq.txt	Green	12	Shock	I15-1392-03		19299604	5917104	27368865	13382500	13689588	13679277	18206608	0.00320563	69.3408		5956956	76212	15437170	5898527	23420	11634
G13	htseq/G13_htseq.txt	Green	13	Shock	I15-1392-04		20220979	4294463	26173327	15926516	13058097	13115230	15489724	0.00232249	78.7623		6604819	117190	11437439	8013879	23420	12763
G14	htseq/G14_htseq.txt	Green	14	Shock	I15-1392-05		20585770	9445685	13228053	11140085	6555945	6672108	10498833	0.0036671	54.1155		2476597	40577	2698748	8012131	23420	9195
G09	htseq/G09_htseq.txt	Green	9	Shock	I15-1392-06		12278388	2787258	11957163	9491130	5924229	6032934	5629179	0.00227734	77.2995		4371991	43429	2844000	4697743	23420	11332
NG10	htseq/NG10_htseq.txt	NonGreen	10	Shock	I15-1392-07		25704657	2887486	27762708	22817171	13860936	13901772	13897882	0.00132529	88.7667		9619029	196112	5818905	12128662	23420	12803
NG11	htseq/NG11_htseq.txt	NonGreen	11	Shock	I15-1392-08		19062714	2676314	20762692	16386400	10390978	10371714	11606125	0.00161604	85.9605		4444123	168206	5127747	11022616	23420	12002
NG12	htseq/NG12_htseq.txt	NonGreen	12	Shock	I15-1392-09		21305293	12078460	14172931	9226833	7051775	7121156	8070474	0.00278277	43.3077		5086062	31411	5500512	3554946	23420	10415
NG13	htseq/NG13_htseq.txt	NonGreen	13	Shock	I15-1392-10		18098162	1422729	20875454	16675433	10402523	10472931	8439546	0.00143787	92.1388		8977562	102010	4835682	6960200	23420	12580
NG14	htseq/NG14_htseq.txt	NonGreen	14	Shock	I15-1392-11		23927212	3329894	25518037	20597318	12750367	12767670	11933317	0.00179977	86.0832		10298725	152502	5825339	9241471	23420	12337
NG09	htseq/NG09_htseq.txt	NonGreen	9	Shock	I15-1392-12		26711769	6075317	25256306	20636452	12598229	12658077	19342745	0.00247543	77.256		6710060	128708	6356430	12061108	23420	9543
-	-	Green	-	HomeCage	I16-1315-01		Not Sequenced - failed in sampleprep										Not included in analysis - sampleprep failed
-	-	NonGreen	-	HomeCage	I16-1315-02		15197837	3438237	13427521	11759600	6686825	6740696	8909999	0.002423	77.3768		Not included in analysis - paired sample failed
HC_G15	htseq/HC_G15_htseq.txt	Green	15	HomeCage	I16-1315-03		31317366	19639582	15757968	11677784	7827818	7930150	10708237	0.00388	37.2885		4887139	27463	4872482	5970884	23420	10781
HC_G16	htseq/HC_G16_htseq.txt	Green	16	HomeCage	I16-1315-05		59419757	47817314	17902950	11602443	8889216	9013734	14834648	0.005139	19.5262		3188390	18527	7661403	7034630	23420	8062
HC_G17	htseq/HC_G17_htseq.txt	Green	17	HomeCage	I16-1315-07		26772714	14881960	16984155	11890754	8485182	8498973	12690319	0.00347	44.4137		3110787	92670	6324307	7456391	23420	9638
HC_NG15	htseq/HC_NG15_htseq.txt	NonGreen	15	HomeCage	I16-1315-04		15618098	3067116	14684001	12550982	7338191	7345810	8896336	0.001617	80.3618		3076683	165571	2880749	8560998	23420	9679
HC_NG16	htseq/HC_NG16_htseq.txt	NonGreen	16	HomeCage	I16-1315-06		38495936	26402354	16565652	12093582	8227645	8338007	14229012	0.004231	31.4152		1887158	72577	5509466	9096451	23420	7037
HC_NG17	htseq/HC_NG17_htseq.txt	NonGreen	17	HomeCage	I16-1315-08		15492792	3535223	15481052	11957569	7741329	7739723	10557582	0.001781	77.1815		3747027	137273	4740635	6856117	23420	8455
NS_G18	htseq/NS_G18_htseq.txt	Green	18	NonShock	I16-1315-09		16657306	4331658	16228687	12325648	8095138	8133549	10204611	0.002637	73.9955		5030691	72552	4876469	6248975	23420	10841
NS_G19	htseq/NS_G19_htseq.txt	Green	19	NonShock	I16-1315-11		22786618	11320296	15235733	11466322	7580187	7655546	11561688	0.004123	50.3204		3799636	26171	4582263	6827663	23420	10361
NS_G20	htseq/NS_G20_htseq.txt	Green	20	NonShock	I16-1315-13		20021027	8427963	17683761	11593064	8775992	8907769	12797621	0.003596	57.9044		4324688	48037	7597854	5713182	23420	9488
NS_G21	htseq/NS_G21_htseq.txt	Green	21	NonShock	I16-1315-15		22322417	10480192	15430886	11842225	7652304	7778582	12942634	0.004584	53.0508		2127294	54099	4778762	8470731	23420	8916
NS_NG18	htseq/NS_NG18_htseq.txt	NonGreen	18	NonShock	I16-1315-10		23060792	11379932	14457872	11680860	7198875	7258997	11924884	0.00352	50.6525		1925841	111521	3648789	8771721	23420	7419
NS_NG19	htseq/NS_NG19_htseq.txt	NonGreen	19	NonShock	I16-1315-12		26718120	15036416	14119842	11681704	7018839	7101003	11621498	0.004203	43.722		2162509	73513	3324971	8558849	23420	9647
NS_NG20	htseq/NS_NG20_htseq.txt	NonGreen	20	NonShock	I16-1315-14		19844488	7991450	14777969	11853038	7395035	7382934	11481050	0.002267	59.7296		1749575	168599	4124271	8735524	23420	8718
NS_NG21	htseq/NS_NG21_htseq.txt	NonGreen	21	NonShock	I16-1315-16		15648266	2223868	16957516	13424398	8476918	8480598	10111417	0.001742	85.7884		3801021	134890	4605705	8415900	23420	10540
