# Supplementary material for: Engram-specific transcriptome profiling of contextual memory consolidation
Source: Nat Commun. 2019 May 20;10:2232. doi: 10.1038/s41467-019-09960-x (PMC6527697; doi:10.1038/s41467-019-09960-x)
Supplement: Supplementary file 6 — Supplementary Data 2 [file 41467_2019_9960_MOESM6_ESM.xlsx]

## Sheet: genes_PCAtop500.txt
PCA Top 100	PCA Top 500
Gene name	Gene name
Arc	Arc
Inhba	Inhba
Atf3	Atf3
Blnk	Blnk
Ctss	Ctss
C1qb	C1qb
Sorcs3	Sorcs3
Laptm5	Laptm5
Csf1r	Csf1r
Fcgr3	Fcgr3
Xist	Xist
Kcnab3	Kcnab3
Zfp112	Zfp112
C1qc	C1qc
Penk	Penk
P2rx4	P2rx4
Amy1	Amy1
Npy	Npy
C1qa	C1qa
Acan	Acan
Trim66	Trim66
Efcab5	Efcab5
Fggy	Fggy
Tmem119	Tmem119
Zfp280c	Zfp280c
Zfp275	Zfp275
Guf1	Guf1
Aif1	Aif1
Bok	Bok
Rgl2	Rgl2
Nrg1	Nrg1
Mettl15	Mettl15
Zbtb40	Zbtb40
Gpnmb	Gpnmb
Cdkn1a	Cdkn1a
Rab26	Rab26
Imp4	Imp4
P2ry12	P2ry12
Igfbp2	Igfbp2
Phlda3	Phlda3
Sepp1	Sepp1
Asb11	Asb11
Adck5	Adck5
Eif2s3y	Eif2s3y
Rab32	Rab32
Tmem62	Tmem62
Sec22a	Sec22a
Acadvl	Acadvl
Sesn2	Sesn2
Radil	Radil
Gfap	Gfap
Zfp748	Zfp748
Sstr2	Sstr2
Klhl17	Klhl17
Itih3	Itih3
Megf6	Megf6
Rnf141	Rnf141
Pnp	Pnp
Dalrd3	Dalrd3
Tril	Tril
Kif3c	Kif3c
Gja1	Gja1
Slc31a1	Slc31a1
Rgs14	Rgs14
Evc2	Evc2
Sec1	Sec1
Kctd10	Kctd10
Zfp623	Zfp623
Dnajc28	Dnajc28
Blvrb	Blvrb
Tsen54	Tsen54
Snapin	Snapin
Ints7	Ints7
Nptx2	Nptx2
Oraov1	Oraov1
Lphn3	Lphn3
Aldh1a1	Aldh1a1
Lrrc45	Lrrc45
Zfp235	Zfp235
Ppap2a	Ppap2a
Rsph1	Rsph1
Zfp692	Zfp692
Smpdl3a	Smpdl3a
Olfml3	Olfml3
Dnmbp	Dnmbp
Adcy8	Adcy8
Pramef8	Pramef8
Mtg1	Mtg1
Tyrobp	Tyrobp
Mtmr10	Mtmr10
Cdc42ep4	Cdc42ep4
Cd53	Cd53
Syndig1	Syndig1
Zfp418	Zfp418
Snx29	Snx29
Hexb	Hexb
Cttnbp2nl	Cttnbp2nl
Abca7	Abca7
Zfp956	Zfp956
Gsta4	Gsta4
	Dusp1
	Taf9b
	Cyba
	Decr1
	Adck4
	Plk5
	Fcer1g
	Elac2
	1190005I06Rik
	Zw10
	Filip1
	Mthfr
	Phka1
	Mlc1
	BC023829
	Atp13a1
	Slc37a4
	Rps6kb2
	Prkcd
	Pkdcc
	Gemin4
	Slc27a3
	Kcnc2
	Syt17
	Gba2
	Fancg
	Bmp1
	Kctd18
	Slc25a38
	Rnf113a2
	Hsdl1
	Robo3
	Gpaa1
	Ddx39
	Zfp868
	Hmgxb3
	Col4a1
	Gstm7
	Gadd45b
	Zfp954
	Cinp
	Mtus1
	Recql5
	Dffb
	Wdr5b
	Snapc4
	Rbm19
	Zfp869
	Trmu
	Sgcb
	Ccnt2
	Msrb2
	Mpzl1
	Mccc1
	Upp1
	Ppapdc1a
	Chrnb2
	Itpkc
	Vmac
	Slc26a10
	Rgs11
	Svil
	Spag5
	Nsun4
	Stra6
	Rtn4ip1
	Tcta
	Npy2r
	Paqr8
	BC005561
	Ptgs2
	Hars2
	Phxr4
	Bambi
	Slc44a2
	Zgpat
	Enpp2
	Birc2
	Pik3ip1
	Lime1
	Zfp386
	Elavl2
	Maged2
	Zfp319
	Sult2b1
	Mxd1
	Htra4
	Khnyn
	Zfp940
	Mettl8
	Thtpa
	Hmbs
	Sord
	Kremen1
	Zfp46
	Cxcl12
	Hepacam
	Mapk7
	Disp1
	Slbp
	Igflr1
	Otub2
	Deaf1
	Zfp410
	2410131K14Rik
	Ipp
	Mob2
	Rtel1
	Ccnl2
	Tmed1
	4931428F04Rik
	Jrk
	Fam189b
	Zbed6
	Rab23
	Ogdhl
	Abcb6
	Tmem176b
	Map3k9
	AI414108
	Prkdc
	Dscr3
	Nagpa
	Pld4
	Ptcd1
	Szt2
	Mars2
	Sgk1
	Cog3
	Zfp213
	Ppm1f
	Rbm18
	Traf7
	Shroom2
	Slc29a4
	Alg9
	Myadml2
	Rnpep
	Itga8
	Cryab
	Wdr5
	Chmp6
	Il18bp
	Rapgef5
	Trmt2a
	Cds1
	Polr3h
	Gtpbp2
	Ankrd37
	Stk38
	Bag3
	Trhr
	Fhl2
	Arrdc1
	Znhit3
	Sirt7
	Gtf3c4
	Rabif
	Per3
	Cd9
	Osgin2
	Wscd1
	Papolg
	Sh3bp5l
	Ctsz
	Mterfd2
	Meis3
	Ryr1
	Ppan
	AI854703
	Ercc8
	Ccdc106
	Mfge8
	Fbxl12
	Unc119b
	E130114P18Rik
	Fen1
	Adhfe1
	Chmp7
	Fcrls
	Gpr19
	Samd10
	Zfp189
	Fgf1
	Polr3a
	Tbc1d10a
	2610035D17Rik
	Ezr
	Dusp26
	Sox18
	Mettl17
	Tbce
	Arl6
	Myo9b
	Gmpr
	Spata2l
	Nelfb
	Jmjd6
	BC017643
	Kbtbd4
	Miip
	Abhd4
	Tmem129
	Atad3a
	Rwdd2b
	Sphk2
	Blzf1
	Adprhl2
	Extl1
	Ccdc88c
	Zfand1
	Taz
	Nup210
	Hrsp12
	Unc50
	Zfp40
	Klhl40
	Abcc8
	Snx32
	Pex14
	Sertad1
	Hmox1
	Ccdc57
	Fpgs
	Tm2d2
	Per2
	Cdc7
	Fastk
	Msn
	Unc13b
	Gpn1
	Mboat2
	Gm11744
	Cers2
	9430015G10Rik
	Zfp13
	Tmem191c
	Btg2
	Lhfp
	Pwp1
	Eaf1
	Lrig2
	Tinf2
	Hps1
	Cyb561
	Slc7a4
	Rab3b
	Ankrd29
	Htr2b
	Wwp2
	Sae1
	Abhd11
	Cacna1h
	Dusp28
	Polr3e
	Gpr45
	Daxx
	Nploc4
	Ruvbl2
	Mib2
	St3gal4
	Pwp2
	Rhno1
	Slc19a1
	Usp20
	Aldh7a1
	Vwa3a
	2700050L05Rik
	Sec23b
	Sipa1
	Tmem106c
	Acadsb
	Ssh3
	Zhx3
	Prpf3
	Airn
	Eme2
	Arsj
	Xab2
	Rgs10
	Slc5a6
	Smyd5
	Cxcl14
	Hdac10
	Ppp1r3c
	Leng8
	Slc20a1
	Ltk
	D6Wsu163e
	Serpine2
	Adarb2
	Htatip2
	Rpa2
	Cept1
	Tmem109
	Gm10336
	Sh3pxd2b
	Ppox
	Mrps2
	Npc2
	Trim13
	Necab3
	Hapln4
	4931406C07Rik
	1700086L19Rik
	Dhodh
	Sstr4
	Pvt1
	3110002H16Rik
	Ppil1
	Dcaf12
	2810008D09Rik
	Rps6ka5
	E130309F12Rik
	Vps18
	Zfp646
	Csmd3
	B130006D01Rik
	Tmem63c
	Col4a2
	Mcm6
	Prr3
	Gstm6
	Hs1bp3
	6720401G13Rik
	Setdb2
	Fcho1
	Narfl
	Map6d1
	Taf1c
	Rhpn1
	Pcdhac2
	Raf1
	Dennd6b
	Dvl1
	Cc2d1b
	Alox5ap
	Ahcy
	Slc50a1
	Dclk3
	Mcm2
	Tom1
	Arih2
	Rfc5
	Ascc2
	Igsf10
	Kcns2
	Parvg
	Zfp420
	Clk4
	Tmc4
	Gatc
	Gss
	Tsr3
	Srxn1
	Glis3
	Slc35b4
	Ints2
	1700066M21Rik
	Fbxo18
	Dph2
	Spry1
	Mettl13
	Ulk1
	Mycl1
	Aldh3a2
	Flcn
	Snx11
	Nsmaf
	Kcnf1
	Tmco6
	Best3
	Tnip2
	Hmgcl
	Uros
	Kctd16
	Acvr2b
	Slc12a6
	Tvp23b
	Skp2
	Tmed3
	Uchl5
	Hook2
	Zfp263
	Exosc10
	Golt1b
	Wrb
	Tm7sf3
	Psph
	Clec1a
	Cntnap5a
	Rasl11b
	Tpst2
	2810025M15Rik
	Inpp5k
	Eefsec
	Ltbp3
	Arid5a
	Llgl1
	Pcsk7
