# Supplementary material for: Engram-specific transcriptome profiling of contextual memory consolidation
Source: Nat Commun. 2019 May 20;10:2232. doi: 10.1038/s41467-019-09960-x (PMC6527697; doi:10.1038/s41467-019-09960-x)
Supplement: Supplementary file 7 — Supplementary Data 3 [file 41467_2019_9960_MOESM7_ESM.xlsx]

## Sheet: HC
Gene name	baseMean	log2FoldChange	lfcSE (standard error)	Wald stat	P value	Adj. P value
Fbxo21	546.192	-7.17535	0.95221	-7.53547	4.86584e-14	1.58456e-10		Genome wide significance
Psen1	787.253	-7.85597	1.03275	-7.60687	2.80803e-14	1.58456e-10		Arc gene
Arc	941.954	8.12129	1.10831	7.32765	2.34217e-13	5.08486e-10
Shroom2	372.9	-7.45819	1.12591	-6.62417	3.49215e-11	5.68609e-08
Zfp143	527.244	-6.74166	1.051	-6.41449	1.41293e-10	1.84048e-07
Yod1	279.974	8.10477	1.28511	6.30667	2.85097e-10	3.09473e-07
Gcn1l1	377.494	7.67523	1.23633	6.20806	5.36417e-10	4.99098e-07
Lrrn1	842.012	-6.81006	1.11497	-6.10782	1.01e-09	8.22268e-07
Eif2c2	660.713	6.90183	1.14881	6.00782	1.88032e-09	1.36072e-06
Gnpat	297.726	-7.01061	1.17934	-5.94453	2.7725e-09	1.80573e-06
Pik3c3	212.234	7.17676	1.22968	5.8363	5.33725e-09	3.16014e-06
Col4a3bp	198.139	7.8684	1.3601	5.78518	7.24354e-09	3.93143e-06
Trmt2a	528.246	-7.35337	1.28021	-5.74389	9.25247e-09	4.63549e-06
Pitpnb	705.369	-6.37513	1.14073	-5.58862	2.28884e-08	1.0648e-05
Aktip	561.795	-4.27623	0.773526	-5.52823	3.23481e-08	1.40455e-05
Ccdc6	230.617	-6.48098	1.1834	-5.47658	4.3363e-08	1.76515e-05
Snap25	10287.1	-2.40448	0.444277	-5.41211	6.2288e-08	2.38636e-05
Zfpl1	413.373	-6.7265	1.24773	-5.39098	7.00743e-08	2.53552e-05
Entpd7	199.435	7.29363	1.36339	5.34962	8.81399e-08	3.02134e-05
Rab4a	242.297	-6.66335	1.25019	-5.32987	9.82854e-08	3.20066e-05
Olfr856-ps1	569.349	4.13646	0.777767	5.31837	1.04699e-07	3.24715e-05
Homer2	149.847	6.52409	1.2339	5.28736	1.24092e-07	3.67369e-05
Fat4	241.926	5.89682	1.12275	5.2521	1.50376e-07	4.08082e-05
Fn3krp	684.165	-6.66621	1.26895	-5.25331	1.4939e-07	4.08082e-05
Slc25a12	341.208	-6.08468	1.16318	-5.23106	1.68544e-07	4.39091e-05
Flot2	369.623	-6.9962	1.3457	-5.19894	2.00426e-07	5.02067e-05
Gtf2a2	184.186	-6.1363	1.18225	-5.19036	2.0989e-07	5.063e-05
Siglech	70.7435	6.01182	1.17082	5.13472	2.82561e-07	6.56919e-05
Rasal1	369.307	-4.74779	0.925818	-5.12822	2.92502e-07	6.56919e-05
Chn1	4349.45	-3.57701	0.698684	-5.11964	3.0612e-07	6.64586e-05
Clstn1	265.266	-4.79073	0.943807	-5.07596	3.85539e-07	8.10004e-05
Stx12	766.584	-3.62803	0.71905	-5.0456	4.5211e-07	9.20186e-05
Snrpa1	199.7	-6.68014	1.32713	-5.03352	4.81566e-07	9.50436e-05
Asap1	252.479	6.50463	1.29814	5.01075	5.42183e-07	0.00010386
Glud1	160.687	5.7378	1.14769	4.99944	5.74983e-07	0.000104024
Slc18a2	528.143	-5.14734	1.02882	-5.00313	5.64057e-07	0.000104024
Phf3	226.313	4.92798	0.99045	4.9755	6.50808e-07	0.000111545
Psenen	148.554	-6.02819	1.2114	-4.97622	6.48393e-07	0.000111545
Wdr41	254.285	-5.94581	1.20668	-4.92741	8.33258e-07	0.000139154
Slc7a11	73.8629	5.21191	1.05898	4.92164	8.58202e-07	0.000139737
Setbp1	243.429	-5.93922	1.20861	-4.91411	8.91888e-07	0.00014168
Dbndd2	818.058	-3.73533	0.761613	-4.9045	9.36661e-07	0.000145249
Necab2	249.84	-5.98873	1.22297	-4.89686	9.73777e-07	0.000147493
Sox9	41.012	5.10523	1.0467	4.87744	1.07474e-06	0.000159085
Ptcra	37.9665	5.32153	1.10639	4.80982	1.51067e-06	0.000210284
Ankrd17	624.43	3.66373	0.761034	4.81414	1.47833e-06	0.000210284
Gps1	551.935	-5.81014	1.2082	-4.80892	1.51748e-06	0.000210284
Orai2	378.443	-5.544	1.15801	-4.78753	1.68843e-06	0.000229099
Ruvbl1	476.894	-4.30411	0.900199	-4.78129	1.74171e-06	0.000231505
Ehmt1	110.188	6.30644	1.32489	4.75999	1.93605e-06	0.00025219
Got1	1166.72	-2.96798	0.624972	-4.74898	2.04449e-06	0.000261094
Flot1	142.041	-5.48801	1.16255	-4.72066	2.35086e-06	0.000294445
Ctss	656.022	4.11426	0.872682	4.7145	2.42301e-06	0.000297756
Caml	45.8082	4.58692	0.973895	4.70988	2.47869e-06	0.000298957
Hid1	735.647	-3.57713	0.760366	-4.70448	2.5451e-06	0.000301386
Atp6v1g2	2718.54	-4.35415	0.926633	-4.69889	2.61576e-06	0.000304222
Sec24a	106.949	5.5119	1.17488	4.69144	2.71286e-06	0.000305605
Lpgat1	357.553	4.01633	0.856217	4.69079	2.7215e-06	0.000305605
Crym	1233.59	-4.84403	1.03711	-4.67072	3.00152e-06	0.000331337
Atp1a2	1536.64	2.9958	0.642163	4.66517	3.08367e-06	0.000334732
Sgtb	31.2999	5.7811	1.24133	4.65717	3.20584e-06	0.000342289
5330434G04Rik	256.95	5.93762	1.27648	4.65155	3.29452e-06	0.000346084
Kidins220	1149.03	-2.93389	0.631965	-4.6425	3.44226e-06	0.000355864
Hpca	2318.4	-2.36498	0.513258	-4.60778	4.06993e-06	0.000414179
Ncald	3911.84	-2.5311	0.550092	-4.60123	4.19998e-06	0.000420838
Ccdc41	115.84	5.96927	1.29884	4.59585	4.30984e-06	0.000425303
Tceb1	291.568	-4.68227	1.02809	-4.55433	5.25517e-06	0.000504014
Cnot10	579.834	-5.49513	1.20665	-4.55405	5.26224e-06	0.000504014
Slc17a6	324.409	4.33311	0.954454	4.53988	5.6287e-06	0.000525996
Grn	240.22	-5.03497	1.10928	-4.53896	5.65327e-06	0.000525996
Snx2	716.791	-3.72955	0.822992	-4.5317	5.8511e-06	0.00052928
Kif3c	1114.12	-5.03896	1.11192	-4.53175	5.84959e-06	0.00052928
Ppap2b	268.308	4.92435	1.08908	4.52156	6.13864e-06	0.000547684
Polr2a	314.454	-5.08455	1.12875	-4.50458	6.65048e-06	0.000585332
Ptpn12	150.987	5.38839	1.20077	4.48744	7.20856e-06	0.000595514
Paxip1	177.898	4.83105	1.0752	4.49318	7.0169e-06	0.000595514
Ctxn1	1122.16	-3.60067	0.802467	-4.487	7.22334e-06	0.000595514
Tmem167b	545.68	-5.02263	1.11857	-4.49023	7.11452e-06	0.000595514
Acad8	487.087	-6.51354	1.44823	-4.49758	6.87323e-06	0.000595514
Uchl3	266.481	-6.03358	1.35017	-4.46876	7.86759e-06	0.00064052
Mcm6	470.417	-5.1242	1.14961	-4.45733	8.29877e-06	0.000667283
Sybu	1089.64	-3.05992	0.688819	-4.44228	8.90117e-06	0.000706992
Jun	1429.37	-3.55638	0.802508	-4.43158	9.35458e-06	0.000734052
C030023E24Rik	24.5533	5.30434	1.20116	4.41601	1.00538e-05	0.000756985
Daam1	77.0657	5.14219	1.16381	4.41842	9.94252e-06	0.000756985
Orc4	147.47	4.4966	1.01854	4.41477	1.01117e-05	0.000756985
Galnt16	157.108	-4.63649	1.0487	-4.42119	9.81608e-06	0.000756985
Fam84a	1337.39	-2.46737	0.560936	-4.39867	1.08919e-05	0.000806121
Map2k6	66.9561	5.83334	1.32981	4.38658	1.15145e-05	0.000824108
Ndfip2	234.551	5.06818	1.15513	4.38754	1.1464e-05	0.000824108
Calb2	62.3776	4.78082	1.08954	4.38791	1.14447e-05	0.000824108
Mmd2	838.568	-5.00071	1.1432	-4.37431	1.2182e-05	0.000853132
Lin7b	418.851	-6.24177	1.42684	-4.37454	1.21688e-05	0.000853132
Scn2b	1329.2	-2.96123	0.677878	-4.36838	1.25171e-05	0.000867276
Fkbp8	1344.69	-2.41055	0.552681	-4.36156	1.2914e-05	0.00088429
Jph3	1300.53	-3.94128	0.90406	-4.35953	1.30342e-05	0.00088429
Gpr37l1	34.129	5.15538	1.18455	4.35218	1.34791e-05	0.000904286
Fgfr1	44.3428	4.60275	1.05808	4.35011	1.36066e-05	0.000904286
Scamp4	235.611	-5.80155	1.33528	-4.34484	1.39378e-05	0.000916938
Mll3	785.695	3.80947	0.879085	4.33345	1.4679e-05	0.000946578
Gas7	2216.29	-2.66254	0.614274	-4.33445	1.46122e-05	0.000946578
Cby1	364.048	-6.01806	1.39021	-4.32889	1.49864e-05	0.000956923
Csnk1g1	528.823	-5.6584	1.3088	-4.32336	1.53673e-05	0.000971722
Ppan	316.199	4.96215	1.14986	4.31544	1.59284e-05	0.000995038
Uqcrc1	890.108	-3.87481	0.898221	-4.31388	1.60416e-05	0.000995038
Slc1a2	2488.32	2.04707	0.475205	4.30775	1.64923e-05	0.00101334
Spcs2	288.875	-4.57346	1.06421	-4.29749	1.72741e-05	0.00104186
Nckap1	523.533	-4.61492	1.07387	-4.29746	1.72764e-05	0.00104186
Sdccag8	202.396	-5.63991	1.31994	-4.27284	1.92995e-05	0.00115319
Gabra2	541.871	-3.62939	0.85062	-4.26676	1.98334e-05	0.00117432
Cask	685.607	-4.16239	0.979229	-4.25068	2.13127e-05	0.00125053
Ulk2	67.5707	4.48529	1.05942	4.23372	2.2986e-05	0.00133668
Rhot2	175.093	-5.41718	1.28452	-4.21729	2.47255e-05	0.00142511
Kcnq1ot1	8015.93	1.97846	0.470249	4.20726	2.58481e-05	0.00147394
Cntn1	1457.19	-2.7175	0.646144	-4.20572	2.60253e-05	0.00147394
St6galnac5	231.687	-5.67859	1.35332	-4.19603	2.7163e-05	0.00152511
Was	72.1756	4.07526	0.97418	4.18327	2.87349e-05	0.00159957
Zfp457	18.7215	4.08926	0.978264	4.18012	2.91357e-05	0.00160743
Ankrd46	589.424	-5.00609	1.19866	-4.1764	2.96164e-05	0.00160743
Senp8	84.8229	-5.04921	1.20895	-4.17652	2.96006e-05	0.00160743
Wbp2	1666.08	-3.0493	0.731588	-4.16805	3.07218e-05	0.00164009
Sema4f	657.917	-4.99534	1.19807	-4.16951	3.05258e-05	0.00164009
Hbs1l	165.698	5.68823	1.36569	4.1651	3.11214e-05	0.00164792
Aplp2	1594.31	-2.9272	0.704837	-4.15301	3.28126e-05	0.00168274
Abce1	443.628	-3.6695	0.882719	-4.15704	3.22392e-05	0.00168274
Rsbn1	474.44	-4.48642	1.07992	-4.15442	3.2612e-05	0.00168274
Lrrn2	516.932	-4.74535	1.1425	-4.15348	3.27459e-05	0.00168274
Ikbkg	331.179	4.98196	1.20129	4.14719	3.36581e-05	0.00169934
Tsen15	158.969	-5.11336	1.23252	-4.1487	3.34367e-05	0.00169934
Medag	42.7867	5.24037	1.26444	4.14442	3.4067e-05	0.00170676
Pdgfa	93.7011	4.74147	1.14549	4.13925	3.48442e-05	0.00173237
Yy1	185.28	5.3148	1.28518	4.13545	3.54259e-05	0.00174362
Ptk2b	2429.13	-2.16369	0.523352	-4.13429	3.56058e-05	0.00174362
Prosc	229.562	6.00422	1.4563	4.12292	3.74097e-05	0.00181828
Ednrb	20.8095	4.3649	1.06079	4.11475	3.87593e-05	0.00186992
Fsd1l	106.492	4.55011	1.10857	4.10449	4.05215e-05	0.00188876
Pxmp4	28.3201	4.47698	1.09023	4.10644	4.01799e-05	0.00188876
Bloc1s6	29.2836	3.81267	0.928321	4.10706	4.00728e-05	0.00188876
Plp1	2529.86	2.71057	0.659947	4.10725	4.00389e-05	0.00188876
Fam49a	726.782	-4.73408	1.15352	-4.10404	4.05997e-05	0.00188876
Faim2	942.739	-3.01159	0.734459	-4.10042	4.12406e-05	0.00188987
Nell2	1464.17	-4.46541	1.08939	-4.099	4.14942e-05	0.00188987
Isy1	95.6033	-4.77135	1.16311	-4.10223	4.0918e-05	0.00188987
Atp1a3	6224.87	-2.46546	0.603198	-4.08731	4.36401e-05	0.00197381
Tmeff1	348.607	-4.80504	1.17631	-4.08484	4.41073e-05	0.00198118
Rab28	766.502	-3.71499	0.910997	-4.07793	4.54376e-05	0.00202695
Tmem70	361.422	-3.85836	0.947859	-4.07061	4.68911e-05	0.00207756
Prkdc	59.427	-5.06811	1.24753	-4.06251	4.8548e-05	0.00213644
Yeats2	46.2367	5.10218	1.26262	4.04093	5.32388e-05	0.00232714
Kat7	570.177	-4.45976	1.10615	-4.03179	5.53533e-05	0.00240344
Npy	71.8827	5.38992	1.34134	4.0183	5.86199e-05	0.00251179
Vps4a	754.963	-4.98669	1.24075	-4.0191	5.84215e-05	0.00251179
AI593442	1756.17	-2.59181	0.645475	-4.01536	5.93551e-05	0.00252666
Pcdh7	116.323	5.85534	1.46047	4.00923	6.09167e-05	0.0025763
Usp4	208.916	-5.04874	1.26049	-4.00538	6.19175e-05	0.00260173
Nip7	1750.14	2.20877	0.551919	4.00198	6.28145e-05	0.0026058
Tsnax	888.344	-3.26652	0.816128	-4.00246	6.26864e-05	0.0026058
Csnk2a1	646.557	-3.21433	0.807361	-3.98128	6.85454e-05	0.00282555
Pex5l	25.57	4.23278	1.06803	3.96316	7.39636e-05	0.00301623
Tars2	238.58	-5.66448	1.42944	-3.96273	7.40975e-05	0.00301623
Slc12a2	119.169	5.29187	1.33847	3.95368	7.69572e-05	0.00310995
Elmo1	130.705	5.13465	1.29911	3.95245	7.73547e-05	0.00310995
Kif5c	2876.6	-1.96845	0.498811	-3.94629	7.93719e-05	0.00317147
Hmgxb4	319.873	5.79686	1.47069	3.94161	8.09379e-05	0.00321432
Hyal1	33.0622	3.5698	0.908173	3.93075	8.46807e-05	0.00334258
Wbp1l	249.381	4.98584	1.27123	3.92205	8.77977e-05	0.00340349
Smyd4	96.573	4.12387	1.05184	3.92064	8.8314e-05	0.00340349
Ahsa1	805.757	-3.60709	0.91993	-3.92105	8.81629e-05	0.00340349
Wdr45b	342.856	-4.73872	1.20745	-3.92457	8.68835e-05	0.00340349
Slc25a1	134.442	-5.58245	1.42533	-3.91661	8.98046e-05	0.00344057
Xaf1	303.536	4.15854	1.06255	3.91373	9.08812e-05	0.00344133
Npdc1	692.919	-4.10885	1.04963	-3.91458	9.0562e-05	0.00344133
Ralgapa1	1192.88	-2.52366	0.645837	-3.90758	9.32267e-05	0.00348957
Hif1a	196.883	-3.70797	0.948657	-3.90865	9.28128e-05	0.00348957
Lpar1	91.2244	5.08786	1.30483	3.89925	9.64894e-05	0.00353053
Pea15a	3525.8	-2.76145	0.707943	-3.90066	9.593e-05	0.00353053
Osbpl9	420	-5.08861	1.30482	-3.89985	9.62537e-05	0.00353053
Fam136a	125.834	-5.19806	1.33221	-3.90184	9.54635e-05	0.00353053
Car8	29.0443	5.02785	1.2933	3.8876	0.000101239	0.00365177
Pkia	1188.38	-3.66069	0.941775	-3.88701	0.000101485	0.00365177
Ten1	160.737	-4.56406	1.17385	-3.88812	0.000101022	0.00365177
Tcf7l2	214.121	3.60948	0.929693	3.88244	0.000103413	0.00370071
Zfp26	251.04	-4.61678	1.19026	-3.87881	0.000104969	0.00373585
Fam210a	74.8636	5.02114	1.29962	3.86356	0.000111747	0.00395547
Tfap2a	33.5545	3.47772	0.900542	3.86181	0.000112548	0.0039623
Ergic3	422.79	-4.45301	1.1548	-3.85607	0.000115225	0.00403473
Ywhab	7584.75	-1.72915	0.449486	-3.84694	0.0001196	0.00416554
Ndrg4	6740.75	-1.52594	0.397188	-3.84186	0.000122104	0.00423012
Ptprz1	715.242	3.55432	0.925583	3.84008	0.000122993	0.00423839
Myh9	117.852	3.83373	1.00152	3.8279	0.00012924	0.00436924
Mff	1393.09	-2.77405	0.724776	-3.82746	0.000129474	0.00436924
Dis3l2	169.946	-4.56523	1.19254	-3.82817	0.000129102	0.00436924
Nelfe	310.013	-5.51796	1.4416	-3.82767	0.00012936	0.00436924
Fryl	1010.11	3.43918	0.898976	3.82566	0.000130421	0.00437852
Afap1	21.7594	3.97977	1.04157	3.82093	0.000132948	0.00444046
Gm17821	6989.54	2.0038	0.525283	3.8147	0.000136349	0.00453083
Tbrg3	45.2606	3.49747	0.919463	3.80382	0.000142483	0.0047106
Itsn1	649.019	-3.13891	0.82582	-3.80096	0.000144134	0.00474113
3830406C13Rik	72.2567	-5.30872	1.39973	-3.79267	0.000149038	0.00487782
Pnmal1	234.958	-3.68526	0.972648	-3.78889	0.000151323	0.0049033
Nipa2	58.1315	-5.04189	1.33034	-3.78992	0.000150698	0.0049033
Tbc1d9	70.0835	5.05645	1.33609	3.78451	0.000154012	0.00496574
Ncdn	7607.94	-2.01489	0.532941	-3.7807	0.000156388	0.0050175
Runx1t1	105.459	4.73857	1.25404	3.77865	0.000157682	0.0050221
Slc2a4	14.1664	3.72962	0.987503	3.77682	0.000158844	0.0050221
2900011O08Rik	1076.1	-3.06276	0.810732	-3.77777	0.000158238	0.0050221
Asb13	70.546	4.84518	1.2841	3.7732	0.00016117	0.00507102
1500012F01Rik	92.0229	5.05522	1.34508	3.7583	0.000171069	0.00535659
Fam107a	316.966	5.18916	1.38306	3.75193	0.00017548	0.00540222
Prpf40a	429.632	4.66249	1.24324	3.75027	0.000176647	0.00540222
Amotl1	160.703	4.11761	1.09796	3.75023	0.000176673	0.00540222
5530601H04Rik	53.6816	4.0625	1.08233	3.75347	0.000174406	0.00540222
Polr2l	1412.18	1.95577	0.521097	3.75318	0.000174605	0.00540222
Fgfr1op2	497.516	-2.97249	0.794007	-3.74366	0.000181357	0.00551953
Sparcl1	1698.55	-1.85938	0.497283	-3.73908	0.000184695	0.00559497
Gm13399	20.9321	3.62108	0.970753	3.73017	0.000191348	0.00576968
A630033H20Rik	21.4286	4.1425	1.11169	3.72631	0.000194306	0.00583188
Aldh2	85.6233	4.42053	1.18732	3.72311	0.000196782	0.00587909
Enc1	2211.01	-2.22455	0.597959	-3.72024	0.000199037	0.00591929
Nat14	536.238	-2.92183	0.787406	-3.7107	0.000206685	0.00611792
Cdk5	479.197	-4.74277	1.27852	-3.70959	0.000207594	0.00611792
Cts8	15.3903	3.33278	0.898732	3.70831	0.000208647	0.00612124
Mgat4b	21.6156	4.49979	1.21515	3.70307	0.000213008	0.00622117
Vps13a	173.814	4.06745	1.09949	3.69938	0.000216126	0.00628404
Pacsin1	580.135	-2.91205	0.788107	-3.695	0.000219887	0.00636499
Il1f9	62.2717	4.93075	1.33874	3.68312	0.000230398	0.00663975
Eomes	18.3837	3.20906	0.872192	3.67931	0.00023387	0.00671012
St3gal2	172.783	-4.20109	1.14351	-3.67386	0.000238913	0.00682474
Cck	1017.78	-3.97578	1.0841	-3.66737	0.000245059	0.00696974
Ndufab1	799.254	-2.45503	0.670661	-3.66061	0.000251611	0.00712497
Mal	100.346	3.49629	0.956644	3.65475	0.000257434	0.0072583
Trp53inp2	377.367	-4.96628	1.35969	-3.6525	0.000259704	0.00729074
Elavl4	207.395	4.50841	1.2399	3.63611	0.000276783	0.00770379
Gng7	712.081	-3.63923	1.00078	-3.63639	0.000276488	0.00770379
Nemf	496.621	2.97117	0.818105	3.63177	0.000281482	0.00780124
Cdc42	1949.45	-2.45818	0.678206	-3.62453	0.000289492	0.00795553
Pip5k1c	374.43	-4.27249	1.1786	-3.62505	0.000288901	0.00795553
Pkn2	13.6446	4.2257	1.16703	3.62089	0.000293596	0.00803441
Capzb	1532.04	-2.73574	0.755996	-3.61872	0.000296064	0.00806805
Scp2	520.194	-3.70338	1.02534	-3.61187	0.000303991	0.00824957
Pphln1	428.138	3.3681	0.933173	3.6093	0.000307024	0.0082973
Mb21d1	13.8887	3.39259	0.942115	3.60103	0.000316955	0.00850392
Itm2c	2383.45	-2.43471	0.676166	-3.60077	0.000317281	0.00850392
Orc3	833.52	-3.56663	0.991409	-3.59754	0.000321245	0.00857486
Pou3f2	26.1247	3.37763	0.93945	3.59533	0.000323978	0.00861252
Pcp4l1	341.358	3.38589	0.942262	3.59337	0.00032643	0.00864242
Polr2m	537.939	-2.94016	0.818848	-3.5906	0.000329916	0.00869937
Tmem150c	45.7132	-4.57538	1.27545	-3.58727	0.000334153	0.00877557
Ap5z1	15.1917	3.42161	0.956172	3.57844	0.000345647	0.00904096
Gsn	20.2949	4.52244	1.26508	3.57483	0.000350455	0.00909637
Nfat5	442.137	3.00284	0.840013	3.57475	0.000350559	0.00909637
Reep5	796.112	-3.02019	0.845399	-3.5725	0.000353584	0.00913845
Dpysl2	4084.56	-2.84332	0.797123	-3.56697	0.000361127	0.00929653
Nfu1	127.651	-4.24726	1.19331	-3.55923	0.000371944	0.00953728
Cryl1	450.437	-4.49922	1.26605	-3.55373	0.000379807	0.00970072
Chrna1	89.3954	3.6869	1.03938	3.54721	0.000389329	0.00990507
Cdc14b	67.2455	3.76564	1.06191	3.54612	0.000390954	0.00990771
Arl6ip4	274.059	3.65926	1.03321	3.54164	0.000397645	0.00999947
Serpinb8	7.70345	3.38641	0.956017	3.54221	0.000396797	0.00999947
Arsb	494.239	-3.73802	1.05647	-3.53821	0.000402851	0.0100914
Icam5	595.946	-4.02438	1.13924	-3.5325	0.000411645	0.0102722
Cdc26	59.0727	-4.41326	1.25498	-3.51661	0.000437104	0.0108659
2610301G19Rik	1301.42	-4.06093	1.15701	-3.50986	0.000448338	0.0109693
Atp2b2	1792.74	-1.7426	0.496483	-3.50988	0.000448301	0.0109693
Olfr613	887.072	2.54972	0.725967	3.51217	0.000444458	0.0109693
Podxl2	47.7961	-3.83707	1.09378	-3.50807	0.00045137	0.0109693
Spock1	98.0649	5.21584	1.48546	3.51126	0.000445987	0.0109693
Tyr	439.912	2.93042	0.835304	3.5082	0.000451144	0.0109693
Zdbf2	131.028	5.05638	1.44279	3.50458	0.000457326	0.0110727
Caly	1071.43	-2.30145	0.656891	-3.50355	0.000459105	0.0110746
Adipor2	77.0649	4.7295	1.35067	3.50159	0.000462489	0.0111151
Trappc1	448.976	-4.18155	1.19453	-3.50057	0.000464257	0.0111166
Slc35a4	63.5128	-4.34321	1.24158	-3.49813	0.000468534	0.0111779
Naip5	27.7287	3.44832	0.987019	3.49367	0.000476424	0.0112835
Nol10	16.0632	3.59239	1.028	3.49453	0.000474888	0.0112835
Arl6ip5	150.925	-4.08566	1.16997	-3.49212	0.000479211	0.0113083
Tfb2m	126.303	4.76976	1.36925	3.48349	0.000494916	0.0116368
Cetn3	1067.45	-3.09123	0.8883	-3.47993	0.000501537	0.0116765
Ppp3r1	3707.91	-2.37875	0.683608	-3.4797	0.000501982	0.0116765
Svip	178.575	3.87786	1.11409	3.48074	0.000500023	0.0116765
A630089N07Rik	3477.27	1.86249	0.536685	3.47037	0.000519744	0.0120466
Hs3st4	31.1627	3.40583	0.982205	3.46753	0.000525266	0.0121314
Rasl10a	703.349	-3.71925	1.07367	-3.46407	0.000532076	0.0122453
Dohh	383.887	-4.3593	1.26013	-3.4594	0.00054139	0.0124157
Dirc2	228.495	-4.47434	1.29482	-3.45558	0.000549112	0.0124624
Igf1	65.7988	5.15596	1.49273	3.45405	0.000552229	0.0124624
Klf13	1992.24	-2.88082	0.833583	-3.45595	0.000548364	0.0124624
Sh3gl2	1212.14	-1.91578	0.554707	-3.45368	0.000552993	0.0124624
Zbtb9	18.7525	2.96421	0.857827	3.45549	0.000549297	0.0124624
Cyb5r1	87.2061	4.26498	1.2367	3.44868	0.000563334	0.0126082
Prkg1	59.4042	-3.78325	1.09696	-3.44886	0.000562951	0.0126082
Coprs	416.046	-4.79024	1.38987	-3.44653	0.000567837	0.0126383
Sun1	187.839	-4.63231	1.34418	-3.44619	0.000568559	0.0126383
Dusp22	78.8653	3.93402	1.14225	3.44411	0.000572945	0.0126925
1700047E10Rik	73.1179	4.01047	1.16513	3.44207	0.000577272	0.0127082
Ppp2r2b	43.3666	4.78943	1.39216	3.44027	0.000581125	0.0127082
Ptbp3	592.705	-3.63441	1.05648	-3.44012	0.00058146	0.0127082
Tor1b	428.864	-4.676	1.35921	-3.44023	0.000581211	0.0127082
Cdc42se2	2134.16	-3.24979	0.945886	-3.43571	0.000591012	0.0128617
Il11	25.9962	2.93699	0.855006	3.43506	0.000592433	0.0128617
Lypd1	159.999	-3.92953	1.14511	-3.43159	0.000600058	0.012976
Zfp385c	17.649	3.83853	1.11883	3.43085	0.000601682	0.012976
Dbpht2	972.672	-3.47437	1.01408	-3.42615	0.000612207	0.0131306
Ptp4a1	427.786	-4.50292	1.31474	-3.42496	0.000614899	0.0131306
Zfp689	33.9443	3.09176	0.902661	3.42516	0.000614431	0.0131306
Ncs1	881.643	-3.83043	1.11895	-3.42323	0.000618807	0.0131709
Atp5a1	3695.15	-2.48948	0.727662	-3.4212	0.000623444	0.0132263
Gabrb2	1333.66	2.08725	0.61039	3.41953	0.000627283	0.0132646
Snapc1	20.2785	3.50659	1.02667	3.41549	0.000636675	0.0134196
Ppp2r5d	413.879	-5.01736	1.47	-3.41318	0.000642091	0.0134901
Itgam	20.7327	4.10004	1.20276	3.40884	0.000652386	0.0136624
Gas2l3	48.3779	3.35887	0.986391	3.40522	0.000661119	0.0138009
Npat	10.1981	3.57848	1.05167	3.40265	0.00066736	0.013862
Rab3a	1876.92	-1.66409	0.489114	-3.40226	0.000668307	0.013862
Scd1	49.3553	4.35295	1.28226	3.39475	0.000686903	0.0142007
Zfp202	46.0374	3.62012	1.06665	3.39392	0.000688993	0.0142007
2900060B14Rik	989.111	2.70801	0.799013	3.38919	0.000700994	0.0144024
Arrb2	37.6606	-4.55715	1.34571	-3.38643	0.000708082	0.0145023
Inip	60.8879	-4.42185	1.30671	-3.38395	0.00071452	0.0145883
Zfp488	1308.84	2.42278	0.719887	3.36551	0.000764037	0.0155505
Zfp947	26.7632	-4.12049	1.22604	-3.36081	0.000777141	0.015768
Mfn2	970.589	-3.31743	0.989384	-3.35303	0.000799335	0.0161679
Hap1	698.074	-3.54942	1.05985	-3.34899	0.000811054	0.0163542
Gm13544	110.876	4.04829	1.20965	3.34665	0.000817943	0.0164422
Map6d1	1045.94	-4.5205	1.35367	-3.33945	0.000839452	0.0168226
Efcc1	25.0378	2.85258	0.854823	3.33704	0.000846762	0.0169171
Dixdc1	228.16	-3.1044	0.931596	-3.33235	0.000861157	0.017152
2610507B11Rik	155.135	4.29077	1.28868	3.32959	0.000869725	0.0172699
Rdx	347.18	3.11277	0.935489	3.32742	0.000876528	0.0173163
Unc79	389.264	3.64629	1.09592	3.32715	0.000877382	0.0173163
Cep57	196.654	-4.2944	1.29303	-3.32119	0.000896352	0.0176194
Usp9x	794.924	-2.59365	0.781072	-3.32063	0.000898148	0.0176194
Foxl1	11.3575	2.71688	0.818429	3.31962	0.00090139	0.0176299
Brsk1	28.5227	2.97669	0.897727	3.31581	0.000913794	0.0176967
Csda	67.9053	4.63491	1.39722	3.31723	0.000909135	0.0176967
Grk4	1842.09	2.02605	0.611133	3.31523	0.000915675	0.0176967
Mettl16	67.8243	3.59118	1.08312	3.31559	0.00091449	0.0176967
Anapc11	216.339	4.36766	1.31887	3.31166	0.000927442	0.0178673
Lsm11	67.568	4.23405	1.27883	3.31089	0.000929991	0.0178673
Tmem38a	601.673	-3.12292	0.943553	-3.30974	0.00093382	0.0178881
2410114N07Rik	6.38349	2.85169	0.862649	3.30573	0.000947287	0.0179974
Atp5b	4818.26	-1.78754	0.541033	-3.30395	0.000953342	0.0179974
Camk2b	3396.04	-1.40454	0.425013	-3.30471	0.000950756	0.0179974
Fbxo31	84.6857	-3.86153	1.1678	-3.30665	0.000944175	0.0179974
Fxn	12.0688	2.70778	0.81919	3.30544	0.000948262	0.0179974
Fign	60.8947	3.68365	1.1158	3.30135	0.000962193	0.0180598
Stx6	671.211	-4.57309	1.38518	-3.30144	0.000961907	0.0180598
Tiam2	191.54	-4.35729	1.32159	-3.297	0.00097724	0.0182896
Tmem88b	136.797	3.85324	1.1698	3.29391	0.000988027	0.0184384
Cmpk1	355.515	-4.12033	1.2522	-3.29046	0.00100023	0.0186082
Fth1	17404.1	-1.48417	0.451176	-3.28957	0.0010034	0.0186082
Sox7	18.2899	2.91156	0.88526	3.28893	0.00100569	0.0186082
Atpbd4	119.72	4.44004	1.35232	3.28327	0.00102612	0.0187947
Fstl5	41.554	4.73552	1.44249	3.28289	0.00102748	0.0187947
H2-Ke6	93.4575	3.95723	1.20569	3.28215	0.0010302	0.0187947
Map4k5	36.1746	3.98507	1.21369	3.28342	0.00102557	0.0187947
Tbx18	40.151	3.02969	0.923042	3.28229	0.00102969	0.0187947
Prr5l	21.9757	3.93184	1.19866	3.28019	0.00103737	0.0188625
Tor1aip2	35.5738	3.47545	1.05973	3.27955	0.00103971	0.0188625
Gdi2	931.188	-2.31484	0.706209	-3.27783	0.00104607	0.0189251
Krr1	48.4389	2.91509	0.890238	3.27451	0.00105847	0.0190965
Lrrc3	91.3648	3.77953	1.15483	3.27281	0.00106485	0.0191586
Creg2	391.069	-3.46092	1.05824	-3.27045	0.00107378	0.0192659
Eif5a	2386.02	-1.65633	0.506952	-3.26723	0.00108606	0.0192714
Fam179b	298.178	-3.05784	0.935913	-3.26723	0.00108607	0.0192714
Mbp	5363.87	-1.66098	0.508439	-3.26682	0.00108764	0.0192714
Mcc	134.909	3.11055	0.95226	3.26649	0.00108888	0.0192714
Vps53	736.589	-2.92297	0.894543	-3.26755	0.00108482	0.0192714
Gtf2h5	514.957	-2.49058	0.76341	-3.26244	0.00110459	0.0194773
Isca1	235.146	-3.48972	1.06983	-3.26195	0.0011065	0.0194773
Chat	12.6343	2.88994	0.886517	3.25988	0.00111458	0.0195667
Syn1	1618.24	-2.64684	0.813013	-3.25559	0.00113157	0.0198116
0610009D07Rik	506.478	-4.29836	1.32133	-3.25306	0.0011417	0.0199268
Slmo1	780.691	-3.56919	1.0974	-3.25242	0.00114427	0.0199268
Rnd1	29.2876	2.74495	0.844247	3.25135	0.00114857	0.0199483
Armc2	9.4174	3.54547	1.09141	3.24852	0.00116007	0.0200944
Copz1	662.157	-3.18722	0.982098	-3.24531	0.00117321	0.0202146
Mgll	284.747	3.58617	1.10497	3.24548	0.00117251	0.0202146
Clint1	116.442	4.68614	1.44538	3.24214	0.00118636	0.0203872
Pbld1	244.601	3.64061	1.12354	3.2403	0.00119402	0.0204649
Idh3a	1273.7	-3.06754	0.947135	-3.23876	0.00120051	0.0205222
Ifit1	9.33545	2.6072	0.805428	3.23704	0.00120778	0.0205923
Mir5109	5982.06	2.3769	0.735105	3.23342	0.00122318	0.0208004
A930003O13Rik	6.25513	2.92211	0.90401	3.23239	0.00122759	0.0208211
Calm2	14862.8	-1.72298	0.53318	-3.23152	0.00123132	0.0208301
Bc1	3045.36	2.1599	0.668856	3.22925	0.00124117	0.0208882
Rexo2	78.0213	4.4926	1.39121	3.22928	0.001241	0.0208882
Otub1	1143.74	-2.87768	0.891446	-3.2281	0.00124616	0.0209182
Gfod1	108.686	4.10469	1.272	3.22696	0.00125112	0.0209474
Hn1	788.217	-3.05751	0.948078	-3.22495	0.00125994	0.0210409
Gm4951	23.4594	3.10026	0.962231	3.22194	0.00127324	0.0212087
Map4k4	174.606	3.17713	0.986397	3.22094	0.00127771	0.021229
Mta1	37.8747	4.24784	1.31965	3.21892	0.00128676	0.0213249
Ninj1	228.273	-4.19394	1.30364	-3.2171	0.00129492	0.0214056
Camkv	1849.7	-1.72413	0.536248	-3.21517	0.00130366	0.0214648
Hmg20a	575.609	-4.8778	1.51761	-3.21413	0.00130839	0.0214648
Sesn1	419.764	-4.31473	1.34216	-3.21477	0.00130548	0.0214648
Ccnc	357.299	-3.40415	1.06027	-3.21064	0.0013244	0.0216581
Ptprb	28.9429	3.64542	1.13561	3.21011	0.00132682	0.0216581
4930579G24Rik	8.94051	2.89	0.901553	3.20558	0.00134788	0.0219469
Snhg9	27.0337	3.96677	1.23784	3.20458	0.00135258	0.0219684
Clpx	98.0041	-4.13053	1.28997	-3.20203	0.00136462	0.0221089
Gm5531	270.302	3.36156	1.05114	3.19802	0.00138374	0.0223611
Rbbp5	148.494	-4.65397	1.45558	-3.19733	0.00138705	0.0223611
Rraga	473.224	-4.1403	1.29595	-3.19481	0.00139923	0.0225007
Stk3	60.2929	-3.87663	1.21368	-3.19411	0.00140262	0.0225007
Lin52	258.634	-4.26067	1.33508	-3.19133	0.00141619	0.0226626
Aasdhppt	384.023	-2.88406	0.904621	-3.18814	0.00143194	0.0228042
Nsg2	1507.4	-2.11456	0.663263	-3.18811	0.00143205	0.0228042
Cyb5d2	153.085	3.06233	0.961985	3.18334	0.00145586	0.0230171
Nasp	117.988	4.88151	1.53296	3.18437	0.00145069	0.0230171
Nup133	41.403	3.67723	1.15516	3.18331	0.00145602	0.0230171
1700094D03Rik	68.7355	4.29088	1.34846	3.18207	0.00146228	0.0230201
AY074887	14.2332	2.78401	0.87496	3.18187	0.00146328	0.0230201
Akap2	140.397	3.58765	1.12851	3.17912	0.00147724	0.0231838
Actn2	58.2274	3.41917	1.07645	3.17633	0.00149149	0.0232062
Ap1s3	245.972	3.55286	1.11888	3.17536	0.00149648	0.0232062
Api5	1115.3	-2.1518	0.677556	-3.17583	0.00149409	0.0232062
Poldip3	278.711	4.73368	1.49055	3.17579	0.00149429	0.0232062
Tmem194	7.08297	2.7925	0.879062	3.17669	0.00148968	0.0232062
A630072M18Rik	72.1892	3.10606	0.978452	3.17447	0.00150112	0.0232227
Gmeb1	798.035	2.2189	0.699537	3.17195	0.00151417	0.0233455
Ppm1h	501.731	-2.73144	0.861229	-3.17156	0.00151622	0.0233455
Mlxip	120.271	3.80283	1.19932	3.17082	0.00152012	0.0233503
Pcdh8	834.917	2.11402	0.667561	3.16678	0.00154138	0.0236211
Ggnbp2	588.026	-2.3176	0.73226	-3.165	0.00155083	0.0237102
Mcm5	86.6529	3.49059	1.10447	3.16041	0.00157549	0.0240309
Ndufaf7	148.118	-3.13972	0.995448	-3.15408	0.00161006	0.0245008
Satb2	7.24291	2.95374	0.937208	3.15164	0.00162359	0.024649
Golga2	335.549	-2.88928	0.918341	-3.14619	0.0016541	0.0250539
Agpat5	240.284	3.16837	1.00749	3.14482	0.00166189	0.0251134
Shc4	57.3262	3.34894	1.06539	3.14338	0.00167006	0.0251785
Anapc5	565.701	-2.64454	0.841791	-3.14156	0.00168049	0.0252772
Fam84b	180.697	-4.3103	1.37258	-3.1403	0.00168776	0.0253281
Akap5	4989.13	1.6235	0.517448	3.13752	0.00170384	0.0253938
Ddx1	610.88	-2.27595	0.72512	-3.13872	0.00169688	0.0253938
Fam188a	513.336	2.63341	0.839211	3.13795	0.00170131	0.0253938
Dusp28	346.57	-4.56934	1.45714	-3.13584	0.00171362	0.0253975
Egln2	500.173	-4.05881	1.29448	-3.13547	0.00171579	0.0253975
Zfp941	109.615	3.43496	1.09539	3.13583	0.00171369	0.0253975
BC018473	348.394	2.94141	0.939269	3.1316	0.00173858	0.0255327
Cldn11	99.565	4.31528	1.37823	3.13102	0.00174198	0.0255327
Fam131b	324.545	3.15339	1.00675	3.13225	0.00173472	0.0255327
Trim32	572.735	-3.69518	1.18031	-3.13068	0.00174401	0.0255327
Ttc39b	67.4005	2.85483	0.911911	3.1306	0.00174452	0.0255327
Necap1	1013.65	-2.4887	0.795311	-3.12922	0.00175271	0.025595
1700034H15Rik	7.71723	2.83263	0.906203	3.12582	0.00177312	0.0257201
Ccny	285.799	-3.64663	1.16628	-3.12672	0.0017677	0.0257201
Iars	40.9813	4.52289	1.44669	3.12637	0.00176981	0.0257201
Fam207a	155.497	-4.52684	1.4498	-3.12239	0.00179386	0.0259306
Fam217b	53.5261	3.91429	1.25373	3.12211	0.00179559	0.0259306
H2-Q4	13.7752	3.2603	1.04527	3.1191	0.00181405	0.0260843
Ndrg3	2146.31	-3.22672	1.03451	-3.11907	0.00181424	0.0260843
Dbt	184.294	3.77919	1.21257	3.11669	0.00182891	0.0261222
Ube2q2	230.748	-3.48877	1.11933	-3.11684	0.00182798	0.0261222
Zfp322a	276.987	-3.15866	1.01343	-3.11679	0.00182831	0.0261222
Aqp7	66.6047	2.95748	0.949628	3.11436	0.00184343	0.0262718
Arf1	2267.78	-2.46109	0.791049	-3.11117	0.00186346	0.0264994
Lingo1	641.297	3.54947	1.14142	3.10971	0.00187273	0.0265732
Arfgef2	146.521	4.53402	1.45876	3.10814	0.00188269	0.0266565
Rrp1	1740.68	-2.65331	0.853906	-3.10726	0.00188829	0.0266778
Txndc16	46.3389	-4.15414	1.33768	-3.10548	0.00189968	0.0267805
Mllt1	84.9363	-4.03504	1.29971	-3.10456	0.00190561	0.0268062
Saa4	15.7696	2.6271	0.847006	3.10164	0.00192455	0.0270142
Acot13	732.871	-3.83337	1.23637	-3.10051	0.00193186	0.0270584
Camk2d	212.787	3.3628	1.08559	3.09767	0.00195046	0.0272158
Rpl34	23.4772	-3.75883	1.21349	-3.09752	0.00195145	0.0272158
Nedd4l	1556.68	-2.11322	0.682398	-3.09675	0.00195652	0.0272282
Dhcr24	92.877	3.15584	1.02342	3.08361	0.00204506	0.0283997
Aff3	498.928	-3.97239	1.28955	-3.08044	0.00206695	0.0286427
Atp1a1	780.61	-2.43174	0.791184	-3.07355	0.00211531	0.0291546
Ceacam20	18.7347	2.94182	0.957232	3.07326	0.00211732	0.0291546
Gpd1l	334.328	-3.94566	1.28379	-3.07344	0.00211607	0.0291546
Dlst	101.886	-3.85585	1.25697	-3.06758	0.00215797	0.0296516
Kctd12b	98.0318	3.33771	1.08878	3.06555	0.00217273	0.0297915
Tceb3	152.37	4.74123	1.55011	3.05865	0.00222337	0.0304218
Wnt4	61.6153	3.01487	0.986782	3.05525	0.00224874	0.0307044
Ccdc36	15.792	2.67068	0.874554	3.05376	0.00225993	0.0307927
Mapk1ip1	327.189	-4.19846	1.37672	-3.0496	0.00229146	0.0311572
Snx18	51.2574	4.68927	1.538	3.04894	0.00229647	0.0311603
Fto	914.166	-2.81496	0.923467	-3.04825	0.00230178	0.0311674
Pdcl3	118.906	-3.69623	1.21341	-3.04615	0.00231794	0.031321
Celf3	16.5303	3.13928	1.03184	3.04241	0.00234694	0.0314052
Fam212b	213.688	-2.8837	0.947843	-3.04239	0.0023471	0.0314052
Lrrc17	19447	2.10637	0.692363	3.0423	0.00234779	0.0314052
Xrn1	40.5621	4.28819	1.40955	3.04224	0.00234827	0.0314052
Zbtb34	17.636	2.65225	0.871107	3.04469	0.0023292	0.0314052
Pirt	22.4571	2.6373	0.867265	3.04094	0.00235842	0.0314762
Zfp395	18.2535	2.75844	0.908048	3.03777	0.00238336	0.0317441
Racgap1	1276.38	2.06559	0.68068	3.03459	0.00240859	0.0320146
Cpsf1	206.842	4.61532	1.52227	3.03187	0.00243043	0.0321736
Xpnpep1	338.355	-2.68444	0.88529	-3.03227	0.00242723	0.0321736
Kif15	18.1916	2.73884	0.903866	3.03014	0.00244439	0.0322928
Aldh5a1	267.789	4.25362	1.40456	3.02843	0.00245826	0.0324102
Basp1	1129.6	2.1197	0.700651	3.02532	0.00248368	0.0326608
Rnf20	213.097	2.89389	0.956695	3.02488	0.00248729	0.0326608
Prkcz	704.034	-3.23371	1.0705	-3.02075	0.00252146	0.0329497
Rabggtb	109.093	4.44497	1.47146	3.02078	0.00252122	0.0329497
Rtn1	4566.76	-1.44673	0.479084	-3.01979	0.00252953	0.0329497
Snph	803.963	-3.15733	1.04548	-3.01998	0.00252793	0.0329497
Agtrap	34.5153	3.04693	1.00952	3.01818	0.00254294	0.0330582
Cc2d1a	183.503	-4.29857	1.42504	-3.01646	0.00255747	0.0331808
Sp110	24.8706	2.59308	0.859933	3.01545	0.00256601	0.0332255
Eif2d	120.705	4.38308	1.45595	3.01046	0.00260848	0.0337084
Mpzl2	61.9208	4.43987	1.47988	3.00016	0.00269838	0.0348011
Htra1	51.4391	-3.24982	1.08374	-2.99872	0.0027112	0.0348974
Cenpb	111.023	4.52831	1.51201	2.9949	0.00274536	0.0352388
Nkiras1	417.889	-2.6405	0.881769	-2.99454	0.00274855	0.0352388
Madd	688.26	-2.94311	0.98355	-2.99233	0.00276856	0.0354256
Itga4	109.8	3.13141	1.04673	2.99162	0.00277498	0.0354381
Tspan13	1266.99	-1.61084	0.538566	-2.99098	0.00278084	0.0354434
4930470H14Rik	2168.11	2.13222	0.713123	2.98997	0.00279007	0.0354916
Ffar2	23.4974	2.82144	0.944579	2.98698	0.00281749	0.0357705
Ppia	4531.62	-1.66319	0.557304	-2.98435	0.00284186	0.035989
Tbc1d13	168.953	3.3056	1.1078	2.98393	0.00284574	0.035989
Abcf1	417.174	2.97485	0.998341	2.97979	0.00288445	0.0361974
Fam199x	18.6985	3.88346	1.30318	2.97999	0.00288255	0.0361974
Ncoa3	165.043	-4.02629	1.35056	-2.9812	0.0028712	0.0361974
Prlr	51.9712	3.5691	1.1975	2.98047	0.00287803	0.0361974
Egfem1	487.079	-4.37144	1.47005	-2.97367	0.00294258	0.0367146
Mapt	1604.05	-1.93795	0.651531	-2.97446	0.00293509	0.0367146
Me1	57.6091	4.19358	1.41	2.97417	0.00293778	0.0367146
Cox7b	1164.34	-2.16032	0.726933	-2.97183	0.00296033	0.036725
Foxb1	35.9597	2.8771	0.967776	2.97289	0.00295005	0.036725
Pkd1l3	14.5027	3.3616	1.13107	2.97205	0.00295816	0.036725
Wrn	8.96555	2.71758	0.915227	2.96929	0.00298488	0.0369591
Acbd6	103.573	-3.635	1.22521	-2.96683	0.00300882	0.0370444
Irak2	18.127	2.74526	0.925213	2.96717	0.00300557	0.0370444
Scmh1	46.5049	-3.99263	1.34525	-2.96795	0.00299793	0.0370444
Nfyb	322.26	-3.93789	1.32861	-2.96391	0.00303756	0.0373275
Ptpn3	124.207	-3.64375	1.22963	-2.96328	0.00304375	0.0373333
Elovl7	39.4598	3.57425	1.20671	2.96199	0.00305659	0.0374203
Slc4a3	93.943	-2.97046	1.00343	-2.96029	0.0030735	0.0375566
Set	1270.48	-2.40375	0.812602	-2.95809	0.00309549	0.0377546
Dynll1	2598.25	-1.84797	0.625056	-2.95649	0.00311159	0.03788
Ptpn2	131.822	3.84472	1.30213	2.95264	0.00315066	0.0382841
Bloc1s5	193.456	-4.43352	1.50188	-2.95198	0.00315743	0.0382948
Gpatch2l	180.626	-4.07497	1.38092	-2.9509	0.00316846	0.0383572
Micu1	314.681	-3.49461	1.18461	-2.95002	0.00317753	0.0383957
Slc35e3	30.5349	3.23921	1.09921	2.94685	0.00321028	0.0387195
Amph	514.152	-3.35381	1.13881	-2.94501	0.00322949	0.0387361
Capza2	2414.34	-1.85791	0.630703	-2.94578	0.00322145	0.0387361
Slc44a5	252.836	4.41448	1.49891	2.94513	0.00322824	0.0387361
Herpud1	181.026	-3.39641	1.15396	-2.94325	0.00324781	0.0388842
Bloc1s3	85.0037	2.75741	0.937097	2.94251	0.00325567	0.0388875
Pdk1	135.898	4.2642	1.44965	2.94153	0.003266	0.0388875
Usp47	338.13	3.7091	1.26077	2.94194	0.00326165	0.0388875
Cttn	758.636	-3.09688	1.05392	-2.93844	0.00329872	0.0392054
Slc29a4	263.759	-3.50627	1.19382	-2.93703	0.00331375	0.0393123
1500011B03Rik	553.638	-3.2085	1.09313	-2.93516	0.00333379	0.0394781
Wnk2	258.046	4.65363	1.58635	2.93354	0.00335121	0.0396124
Psmd3	278.229	4.33804	1.47933	2.93244	0.00336315	0.0396461
Sep15	1223.74	-3.16033	1.07782	-2.93215	0.00336624	0.0396461
Cstf2t	759.961	-2.00337	0.684093	-2.92851	0.00340589	0.0400407
D830030K20Rik	986.409	2.0985	0.717222	2.92587	0.00343498	0.04031
Pin1	802.563	-2.10125	0.718861	-2.92303	0.00346646	0.0404607
Rsrc1	338.378	-3.40632	1.16517	-2.92345	0.00346173	0.0404607
Taf1a	17.9156	2.78298	0.951833	2.92381	0.00345773	0.0404607
Acin1	136.857	3.14567	1.07755	2.91927	0.0035085	0.0408781
Fgf9	48.3154	3.29544	1.1293	2.91813	0.00352137	0.0408818
Phf14	143.973	3.11692	1.06803	2.91839	0.00351843	0.0408818
Magt1	129.479	2.83881	0.973216	2.91694	0.00353487	0.0409655
Ankrd33b	628.913	4.06057	1.39281	2.91538	0.00355258	0.0410248
Vamp4	479.73	-3.55985	1.221	-2.91553	0.00355085	0.0410248
Tbx5	14.1385	2.29176	0.786308	2.91458	0.00356164	0.0410565
Slc39a3	158.551	4.40373	1.51188	2.91274	0.00358269	0.0412117
Tmem246	104.868	-3.67471	1.26179	-2.9123	0.00358775	0.0412117
Slitrk2	372.925	-2.7159	0.933891	-2.90816	0.00363565	0.0416884
2310011J03Rik	122.514	-4.30175	1.48005	-2.90649	0.00365514	0.0418382
Cox6b1	1784.33	-2.10317	0.724125	-2.90442	0.00367928	0.041967
Cst3	6800.15	2.40287	0.827184	2.90488	0.00367391	0.041967
Cd300lg	99.9722	3.23326	1.11497	2.89985	0.00373336	0.0423459
Ctnnb1	1314.72	-1.87776	0.647627	-2.89945	0.00373821	0.0423459
Gm10845	1108.69	1.92678	0.664444	2.89983	0.00373359	0.0423459
Nufip2	381.008	3.05429	1.05348	2.89924	0.0037407	0.0423459
Slc17a8	32.0151	2.45487	0.846835	2.89888	0.00374501	0.0423459
Cryzl1	221.271	-3.80345	1.31421	-2.89411	0.00380237	0.04292
AI316807	98.068	4.18727	1.44761	2.89254	0.0038214	0.0430602
Ap3b2	455.198	-2.39973	0.830721	-2.88873	0.00386802	0.0433367
Atg12	297.308	-2.65778	0.919893	-2.88922	0.00386196	0.0433367
Ctdsp2	268.989	-3.6483	1.26311	-2.88836	0.00387256	0.0433367
Ewsr1	810.993	-2.38976	0.826942	-2.88987	0.00385399	0.0433367
Extl2	310.838	-3.98342	1.37943	-2.88772	0.0038804	0.0433499
Rpf2	199.341	-3.25021	1.12694	-2.8841	0.00392539	0.0437775
Kin	224.616	4.16766	1.44595	2.88229	0.00394801	0.0439545
Coq5	90.334	-4.03559	1.40047	-2.88159	0.0039568	0.0439772
Oscp1	579.986	-4.04533	1.40498	-2.87929	0.00398569	0.0440176
Prrt1	61.0962	-3.48033	1.2088	-2.87915	0.00398747	0.0440176
Slc16a2	155.987	-3.62569	1.2592	-2.87937	0.00398465	0.0440176
Xkrx	88.9501	3.05886	1.06216	2.87984	0.00397876	0.0440176
Mbtps1	200.903	-3.63635	1.26356	-2.87787	0.00400365	0.0441214
Usp25	49.2904	3.77342	1.31163	2.8769	0.00401601	0.0441829
AY512931	16.3882	2.94575	1.02525	2.8732	0.0040634	0.0443182
Chmp4b	660.626	2.35385	0.818697	2.87512	0.00403879	0.0443182
Olfm1	6417.54	-1.45772	0.507429	-2.87275	0.00406914	0.0443182
Rapgef6	244.763	3.09456	1.07693	2.87351	0.00405939	0.0443182
Snapc2	17.7436	-3.27462	1.13961	-2.87346	0.00406005	0.0443182
Sox2	51.1525	3.98472	1.3866	2.87375	0.00405633	0.0443182
Msra	440.024	4.17943	1.4559	2.8707	0.00409569	0.044533
Tmod3	89.2064	3.39687	1.18395	2.86909	0.00411659	0.0446856
Scn4b	48.733	3.84113	1.33949	2.86761	0.00413579	0.0448193
Dkk2	30.7058	2.4021	0.837878	2.86688	0.00414535	0.0448483
Cbx7	105.751	-3.80324	1.32695	-2.86616	0.00415489	0.044877
Kcnk6	35.1535	2.87163	1.00223	2.86524	0.00416692	0.0449323
Cacna1h	272.2	-4.18027	1.4604	-2.86242	0.00420419	0.0452593
Btbd10	160.456	-3.18623	1.1135	-2.86145	0.00421712	0.0453235
Cabp1	8.08577	3.37355	1.18133	2.85573	0.00429375	0.0459954
Tprgl	618.012	3.56066	1.24679	2.85586	0.00429198	0.0459954
Arhgef3	216.008	-3.82493	1.34261	-2.84887	0.00438742	0.0464692
Cops8	317.66	-3.63147	1.27472	-2.84884	0.00438793	0.0464692
Dhx8	100.779	-3.21651	1.12887	-2.84931	0.00438141	0.0464692
Kifc2	748.397	-3.20901	1.12636	-2.84901	0.00438561	0.0464692
Rab5b	1032.02	-1.83081	0.642387	-2.85002	0.00437168	0.0464692
Xkr8	21.4502	2.77169	0.972799	2.84919	0.00438305	0.0464692
Ywhah	5790.21	-1.66332	0.583804	-2.84911	0.00438423	0.0464692
Cdc42ep3	126.107	4.27804	1.5052	2.84218	0.00448067	0.0473744
Cyb5r4	114.801	4.33699	1.52676	2.84064	0.0045023	0.0475259
Hes6	75.8018	-4.18702	1.47427	-2.84007	0.00451041	0.0475345
Ncoa1	321.746	-2.53338	0.89302	-2.83687	0.00455588	0.0477817
Scamp2	84.5332	-3.54105	1.24814	-2.83707	0.00455295	0.0477817
Sf3b3	153.243	-3.05211	1.07581	-2.83703	0.00455356	0.0477817
Car5a	33.5062	2.67284	0.942837	2.83489	0.00458414	0.0480008
Bod1l	257.045	3.19452	1.12815	2.83163	0.00463108	0.0483369
March2	110.908	3.19162	1.127	2.83197	0.00462618	0.0483369
Becn1	578.989	-3.75924	1.32932	-2.82794	0.00468491	0.0488205
9330159M07Rik	108.196	3.22148	1.13959	2.82687	0.00470056	0.0488274
Tpi1	3349.96	-1.85042	0.654577	-2.82689	0.00470026	0.0488274
Atp5j	1336.25	-1.84695	0.654458	-2.82211	0.00477095	0.0493959
Camk2g	832.979	-3.08569	1.09378	-2.82112	0.00478563	0.0493959
Tigd3	26.1046	2.47947	0.878647	2.82192	0.00477374	0.0493959
Tnfrsf11a	30.7757	2.54114	0.900736	2.82118	0.00478474	0.0493959
Cdk12	146.693	3.66739	1.30112	2.81863	0.00482289	0.0496695
Skil	534.786	-3.17175	1.1254	-2.81833	0.00482739	0.0496695
Agl	146.959	2.74009	0.973145	2.81571	0.00486696	0.0498529
Ctps	106.886	3.75018	1.33216	2.81512	0.00487583	0.0498529
Hnrpll	44.141	3.65907	1.29921	2.81639	0.00485669	0.0498529
Schip1	96.0075	-4.16968	1.48093	-2.81558	0.00486895	0.0498529
F730043M19Rik	185.286	-3.97329	1.41206	-2.81382	0.00489564	0.049977

## Sheet: NS
Gene name	baseMean	log2FoldChange	lfcSE (standard error)	Wald stat	P value	Adj. P value
Arc	1142.63	8.40685	1.29864	6.47355	9.57238e-11	4.50144e-07		Genome wide significance
Rnft1	319.937	8.15037	1.27635	6.38568	1.70638e-10	4.50144e-07		Arc gene
Dusp14	548.81	-7.96739	1.2472	-6.3882	1.67851e-10	4.50144e-07
1700086L19Rik	284.719	-8.99225	1.41857	-6.33893	2.31366e-10	4.57758e-07
Sae1	441.866	-7.78689	1.29748	-6.00157	1.95416e-09	3.09304e-06
Gatc	665.245	-6.70443	1.14406	-5.8602	4.62306e-09	6.09782e-06
Nrbp2	237.128	6.98487	1.24815	5.59616	2.19152e-08	2.16796e-05
Rbfa	254.103	-7.43923	1.32588	-5.61077	2.01434e-08	2.16796e-05
Shroom2	889.781	-6.41446	1.15852	-5.53675	3.08133e-08	2.43857e-05
Max	254.31	-8.03769	1.45085	-5.53998	3.02503e-08	2.43857e-05
Lars	216.907	7.65416	1.40245	5.45772	4.82286e-08	3.18068e-05
Mgst3	171.108	-7.34616	1.34405	-5.4657	4.61081e-08	3.18068e-05
Zfp940	256.704	-7.67087	1.41678	-5.41429	6.15312e-08	3.74583e-05
Gfra4	556.653	-5.74127	1.06506	-5.39059	7.02282e-08	3.9699e-05
Gstm7	239.938	-7.19555	1.34633	-5.34456	9.06347e-08	4.78189e-05
AI414108	114.454	8.76737	1.64965	5.31467	1.0685e-07	5.28509e-05
Alkbh7	174.143	-7.64152	1.44682	-5.28159	1.28068e-07	5.96192e-05
Fbxo30	147.227	7.54817	1.436	5.2564	1.46906e-07	6.45897e-05
Lpin1	144.127	6.84367	1.33383	5.13084	2.88456e-07	0.000120149
Nfx1	327.073	6.8237	1.34325	5.08	3.77442e-07	0.000149354
Stard3nl	250.231	-6.10671	1.20887	-5.05157	4.38182e-07	0.000165132
Inhba	355.118	7.11708	1.42176	5.00581	5.56266e-07	0.000195246
2210013O21Rik	708.383	-6.39207	1.27791	-5.00198	5.67431e-07	0.000195246
Rcor1	143.938	7.2977	1.50805	4.83917	1.30386e-06	0.000412749
Nrbf2	162.458	-6.95287	1.43668	-4.83954	1.30142e-06	0.000412749
Acot13	882.334	-5.23229	1.08854	-4.8067	1.53442e-06	0.000467054
Gnai3	123.842	-7.05245	1.47119	-4.79371	1.63724e-06	0.000479893
Stat3	211.518	6.39557	1.33684	4.78409	1.71766e-06	0.000485484
AA414768	148.799	-6.9662	1.46061	-4.76938	1.84791e-06	0.000504289
Cds1	228.386	6.80684	1.43784	4.73407	2.20063e-06	0.000580526
Nptx2	122.431	6.6595	1.41866	4.69421	2.67635e-06	0.000683245
Kcnj2	157.479	6.39662	1.36766	4.67706	2.91017e-06	0.000719723
Fdps	186.498	-6.0256	1.30084	-4.63209	3.61989e-06	0.000868114
1190002N15Rik	59.3373	7.31272	1.59559	4.58309	4.58153e-06	0.00098462
Ppapdc1a	167.736	6.87082	1.49949	4.5821	4.60335e-06	0.00098462
Tctn2	141.33	6.79929	1.48167	4.58893	4.45523e-06	0.00098462
Mpst	137.056	-6.45241	1.4038	-4.59639	4.29865e-06	0.00098462
Fam162a	391.558	-5.14404	1.12535	-4.57106	4.85256e-06	0.00101061
Zfp523	101.835	6.98431	1.53729	4.54327	5.53871e-06	0.00112393
C1qa	280.385	6.29168	1.39372	4.5143	6.3526e-06	0.00125686
Epas1	204.847	5.66528	1.25774	4.50431	6.65878e-06	0.00128531
Zbtb45	233.866	-6.0322	1.34391	-4.48855	7.17108e-06	0.00135124
Ppp2cb	213.057	-5.89315	1.31471	-4.48246	7.37877e-06	0.00135804
Adrbk2	108.222	5.72068	1.28037	4.46798	7.89615e-06	0.00142023
Aff3	123.74	-6.59448	1.49755	-4.4035	1.06519e-05	0.00183259
Tmtc1	215.516	5.56547	1.26327	4.4056	1.05493e-05	0.00183259
Znhit2	106.863	-6.84075	1.55746	-4.39225	1.12182e-05	0.00188896
Wwc2	49.771	7.08391	1.63641	4.32894	1.49826e-05	0.00247025
Zfand2a	429.66	5.36516	1.24479	4.31008	1.63194e-05	0.00263575
Cacna2d3	100.883	-6.00701	1.40193	-4.28482	1.82887e-05	0.00289474
Rnf128	349.582	-4.74271	1.1099	-4.27309	1.92784e-05	0.00299156
Ephb1	351.154	6.18582	1.45136	4.26208	2.02533e-05	0.00302424
Tollip	608.083	-4.44675	1.04332	-4.26213	2.02485e-05	0.00302424
B230217C12Rik	305.912	-5.72062	1.34782	-4.24436	2.19213e-05	0.0032127
Pvrl3	47.3955	6.91044	1.63185	4.23474	2.28819e-05	0.003275
Trerf1	71.6264	6.64765	1.57179	4.22934	2.34379e-05	0.003275
1110059G10Rik	173.405	-5.64203	1.33447	-4.2279	2.35879e-05	0.003275
Ralyl	360.51	-5.17994	1.2326	-4.20245	2.64036e-05	0.00360272
Zfp869	459.735	-5.63404	1.34412	-4.19161	2.76982e-05	0.00371531
Vps25	558.211	-5.45975	1.31068	-4.16558	3.10568e-05	0.00402923
Memo1	173.217	-6.28958	1.50977	-4.16591	3.1011e-05	0.00402923
Ly86	240.309	5.96462	1.44357	4.13185	3.59849e-05	0.00452039
Vhl	208.733	-5.45507	1.31929	-4.13484	3.55205e-05	0.00452039
Pole4	102.597	-5.98661	1.46224	-4.09414	4.23746e-05	0.00523989
Alas1	100.9	-5.33821	1.30763	-4.08236	4.45803e-05	0.00542783
Gng12	59.9704	-6.00064	1.48847	-4.03142	5.54397e-05	0.00664772
Mospd3	158.626	-5.60679	1.39672	-4.01427	5.96311e-05	0.00704359
Lct	573.383	-4.15507	1.03606	-4.01046	6.06015e-05	0.00705295
Zfp423	127.803	6.19922	1.54726	4.00658	6.16035e-05	0.00706565
Zfp286	151.413	5.98264	1.49587	3.99943	6.34954e-05	0.00717861
Bad	191.357	-4.86593	1.2196	-3.98978	6.61355e-05	0.00737177
Ift74	221.899	-5.25649	1.32087	-3.97957	6.9041e-05	0.00758876
Tusc2	408.945	-4.56904	1.15001	-3.97305	7.09573e-05	0.00769255
Snhg11	3388.79	4.30584	1.08968	3.95147	7.76725e-05	0.00830675
Tfip11	51.3707	-6.95	1.76615	-3.93513	8.31533e-05	0.00877434
Slc45a1	187.157	5.64754	1.43829	3.92658	8.61638e-05	0.00897237
Dpf2	286.218	5.75263	1.46737	3.92038	8.84099e-05	0.0090867
Lsm10	50.078	-6.13437	1.56782	-3.91268	9.12767e-05	0.00926108
Clec2l	132.903	5.50274	1.41342	3.8932	9.89318e-05	0.00954812
Mcm8	78.215	5.3544	1.37468	3.89503	9.81876e-05	0.00954812
Septin 5	332.4	-4.81862	1.23755	-3.89368	9.87348e-05	0.00954812
Sec23a	273.158	-4.95053	1.2697	-3.89897	9.6601e-05	0.00954812
Snapc1	167.344	-5.44843	1.40067	-3.88989	0.000100291	0.00956271
Cep164	113.487	5.5801	1.43637	3.88487	0.000102384	0.00961331
Nfs1	57.4858	-5.76353	1.48437	-3.88282	0.000103251	0.00961331
Eif2b5	193.644	4.95815	1.28052	3.87198	0.000107953	0.00993419
Calb1	1381.1	-4.16955	1.0822	-3.85285	0.000116749	0.0104994
Eif2c3	89.1533	5.74307	1.49	3.85441	0.000116007	0.0104994
Ap4s1	210.972	-5.449	1.41958	-3.83845	0.000123811	0.0110094
Npr2	186.216	5.39997	1.40857	3.83365	0.000126254	0.0111019
Nkd1	38.0501	-6.90388	1.80866	-3.81712	0.000135018	0.0117421
Ccnl2	272.907	5.18914	1.36525	3.80088	0.000144183	0.0122695
Cog2	147.144	5.54744	1.45903	3.80214	0.00014345	0.0122695
Ccdc106	114.489	-5.7876	1.5285	-3.78644	0.000152818	0.0124681
N4bp2	34.0698	6.886	1.81504	3.79386	0.000148321	0.0124681
Rpe	47.2941	-6.74928	1.78202	-3.78743	0.000152214	0.0124681
Smndc1	386.37	-4.93003	1.30106	-3.78924	0.000151108	0.0124681
Gclc	212.387	-5.57585	1.47669	-3.77592	0.000159419	0.0128739
Aldh1l1	55.3498	5.94266	1.58251	3.75521	0.000173199	0.0138454
Eif4h	1072.38	-3.67144	0.978545	-3.75193	0.000175476	0.0138872
Zfp239	309.878	-4.88198	1.30293	-3.74693	0.000179014	0.0140269
Aamdc	224.947	-4.84756	1.29963	-3.72996	0.000191511	0.0147148
Lmo2	138.394	-5.51836	1.47918	-3.73069	0.000190955	0.0147148
Paqr7	150.752	-4.29251	1.15304	-3.72278	0.000197042	0.0149941
Setbp1	213.585	-5.12771	1.38133	-3.71216	0.000205498	0.0154886
Itgam	218.209	5.17645	1.39909	3.69987	0.000215712	0.0161051
Idh3a	742.973	-3.68935	0.998311	-3.69559	0.000219376	0.0161529
Mat2b	871.305	-4.40696	1.19289	-3.69437	0.000220433	0.0161529
Dnmt1	144.319	4.75269	1.29542	3.66883	0.000243666	0.0175306
Hist1h4d	36.4419	-6.65412	1.81348	-3.66926	0.000243256	0.0175306
Pgm2	276.048	-5.08672	1.38933	-3.66128	0.000250953	0.017851
Sgk1	302.168	5.18911	1.41795	3.65958	0.00025263	0.017851
Phf6	555.445	-4.66692	1.27795	-3.65188	0.000260329	0.0179152
Pycr2	173.835	-4.62362	1.26545	-3.65375	0.000258438	0.0179152
Tmem179	526.51	4.92794	1.34919	3.65251	0.000259692	0.0179152
Glt8d1	110.013	4.46016	1.22755	3.6334	0.000279715	0.0190833
Limk2	296.76	-4.96318	1.3675	-3.62939	0.000284095	0.0192165
Ing3	164.286	-5.3179	1.46888	-3.62038	0.000294176	0.0197297
Mllt6	123.791	5.12559	1.4189	3.61238	0.000303396	0.0201771
Bms1	87.5084	5.47427	1.51696	3.60871	0.000307724	0.0202944
BC003965	335.093	-3.88206	1.07976	-3.5953	0.000324015	0.0210185
Supt3	108.665	5.30248	1.47469	3.59566	0.000323576	0.0210185
Zfp275	172.455	5.21547	1.45754	3.57827	0.000345871	0.0222538
Zfp654	88.8659	5.23379	1.48152	3.53271	0.000411327	0.0262519
Xrcc1	105.925	-5.04086	1.43614	-3.51	0.000448108	0.0283706
Purg	66.5418	5.46143	1.56151	3.49754	0.000469572	0.0294936
Trappc12	422.67	-4.23298	1.21129	-3.4946	0.000474767	0.0295851
Patl1	126.374	5.05543	1.44778	3.49185	0.00047968	0.0296577
Hspa2	458.144	-4.29139	1.23636	-3.47098	0.000518559	0.031813
Mrps10	194.486	-5.06207	1.46011	-3.46692	0.00052646	0.0319734
Slc38a9	79.4427	-5.32037	1.53524	-3.4655	0.000529253	0.0319734
Ppm1g	136.785	4.70075	1.35844	3.46042	0.000539343	0.0323361
Blvrb	159.608	4.96296	1.43523	3.45794	0.000544317	0.0323889
Cggbp1	432.098	-4.44972	1.29093	-3.44692	0.000567019	0.0332399
Csgalnact1	130.3	-4.69803	1.36233	-3.44854	0.000563626	0.0332399
Chmp2b	177.556	-3.93965	1.1471	-3.43445	0.000593758	0.0338057
Fnbp4	118.695	4.86223	1.41476	3.43679	0.000588663	0.0338057
Gcnt2	122.419	-5.0623	1.47372	-3.43504	0.000592471	0.0338057
Snx32	197.722	4.85198	1.41195	3.43636	0.000589579	0.0338057
Ak1	186.066	-4.85263	1.41805	-3.42206	0.000621495	0.0344707
Ldoc1l	229.271	-3.80002	1.10949	-3.425	0.000614804	0.0344707
Mettl16	207.593	4.42272	1.29264	3.42146	0.000622859	0.0344707
Rab11fip3	141.603	4.84846	1.41553	3.42519	0.000614377	0.0344707
Sugp1	193.509	-3.97582	1.16311	-3.41827	0.000630199	0.0346347
Rgp1	137.512	5.02732	1.47553	3.40713	0.000656494	0.035831
Wdr60	208.605	4.68318	1.3761	3.40323	0.00066595	0.0360981
Nf1	147.191	4.36157	1.28304	3.39939	0.000675353	0.0362262
Wdr83	127.754	-5.19231	1.52781	-3.39854	0.000677467	0.0362262
Tmem199	280.041	-4.91007	1.44633	-3.39485	0.000686669	0.0364718
Thoc5	189.824	4.43685	1.30871	3.39024	0.000698302	0.0368424
1810026J23Rik	342.008	-3.90804	1.15495	-3.38373	0.000715085	0.0374444
Nme5	162.376	-4.5269	1.33989	-3.37857	0.000728637	0.0374444
Stk19	181.751	4.19978	1.24282	3.37924	0.000726868	0.0374444
Stub1	325.413	-4.36567	1.29124	-3.381	0.000722237	0.0374444
Gss	432.094	-4.35163	1.2923	-3.36736	0.000758923	0.0385008
Ykt6	433.08	-4.43955	1.31822	-3.36785	0.000757567	0.0385008
Cluap1	68.3098	4.99585	1.48587	3.36225	0.000773109	0.0389706
D1Ertd622e	242.628	-4.99809	1.48822	-3.35844	0.000783835	0.0390143
Nsdhl	76.8816	5.67277	1.68869	3.35928	0.000781472	0.0390143
Cdc42ep4	517.435	-4.88005	1.45739	-3.3485	0.000812512	0.0396927
Uchl3	190.581	-4.61256	1.37691	-3.34992	0.000808335	0.0396927
Usp36	403.914	4.09367	1.22207	3.34977	0.000808774	0.0396927
Armcx1	287.01	-3.53603	1.05924	-3.33827	0.000843029	0.0409309
Apaf1	50.2572	-5.37952	1.61349	-3.3341	0.000855769	0.0412961
Ccdc43	262.969	-4.40411	1.32379	-3.3269	0.000878181	0.0421207
Ubl7	210.052	-3.85738	1.16347	-3.3154	0.00091513	0.0436285
Lonp2	195.306	-3.97001	1.20345	-3.29885	0.000970804	0.0457318
Stx3	180.259	4.59201	1.39147	3.30012	0.000966424	0.0457318
Aprt	430.376	-3.8214	1.1643	-3.28215	0.00103018	0.0482417
Cep85	323.972	3.80401	1.16155	3.27493	0.00105687	0.0491183
Clstn1	205.466	-4.57775	1.39973	-3.27046	0.00107373	0.0491183
Phc2	105.898	-4.58759	1.40231	-3.27145	0.00106997	0.0491183
Zfp180	132.555	4.47369	1.36708	3.27244	0.00106623	0.0491183
1810009A15Rik	171.501	-4.41628	1.35209	-3.26626	0.00108977	0.0495659
Rgs14	648.303	-4.6152	1.41425	-3.26335	0.00110104	0.0497923

## Sheet: FC
Gene name	baseMean	log2FoldChange	lfcSE (standard error)	Wald stat	P value	Adj. P value
Atf3	425.46	9.38924	0.697154	13.468	2.41468e-41	2.50233e-37		Genome wide significance
Blnk	260.159	8.49288	0.753907	11.2652	1.95001e-29	1.0104e-25		Arc gene
Sorcs3	1183.93	7.41164	0.69075	10.7298	7.37193e-27	2.54651e-23
Pappa	125.749	6.49249	0.695714	9.33213	1.03769e-20	2.68839e-17
Arc	3356.83	6.79012	0.754518	8.99928	2.27195e-19	4.70884e-16
Lphn3	794.968	4.42934	0.493487	8.97561	2.81794e-19	4.86705e-16
Sorcs1	111.502	7.77843	0.878262	8.85662	8.24791e-19	1.22104e-15
Inhba	774.729	6.46546	0.761035	8.49562	1.96874e-17	2.55026e-14
Acan	287.973	6.38958	0.760839	8.39807	4.53896e-17	5.22636e-14
Sidt1	266.181	-5.0026	0.611289	-8.18369	2.75285e-16	2.85278e-13
Plk2	2919.13	2.53927	0.312561	8.12409	4.50728e-16	4.24626e-13
Scg2	4051.83	2.87573	0.358971	8.01104	1.13739e-15	9.82233e-13
Penk	2010.13	5.66447	0.708313	7.99713	1.27349e-15	1.01517e-12
Cdkn1a	104.052	7.43162	0.956336	7.77093	7.79099e-15	5.767e-12
AI414108	180.259	5.64256	0.728882	7.74139	9.83346e-15	6.79361e-12
Slc29a4	408.848	-4.95283	0.642749	-7.7057	1.30126e-14	8.42813e-12
Bdnf	2268.78	2.50019	0.325076	7.6911	1.45879e-14	8.89263e-12
Megf6	106.084	7.45028	0.97179	7.66656	1.76673e-14	1.01714e-11
Psmc4	2092.53	2.20854	0.29673	7.44294	9.84663e-14	5.23129e-11
Svil	167.085	6.29855	0.846621	7.43964	1.00961e-13	5.23129e-11
Gpnmb	245.969	5.93786	0.811793	7.3145	2.58345e-13	1.27487e-10
Mapk4	787.439	4.50571	0.619565	7.27239	3.53186e-13	1.66366e-10
Tiam2	215.562	-5.29481	0.746922	-7.08884	1.35244e-12	6.09363e-10
Blvrb	662.604	5.1612	0.736363	7.00904	2.39955e-12	1.03611e-09
Kcnq3	93.327	-6.16985	0.884777	-6.97334	3.09504e-12	1.28296e-09
Appl2	112.692	-4.57398	0.658275	-6.94843	3.69369e-12	1.47222e-09
Col4a1	456.971	4.24304	0.618966	6.85505	7.12883e-12	2.73615e-09
Camkv	1887.45	-3.20522	0.474402	-6.75634	1.41525e-11	5.23795e-09
Inf2	303.481	-4.23497	0.628923	-6.73368	1.65423e-11	5.9113e-09
Npy2r	226.86	-4.61485	0.695475	-6.63554	3.23325e-11	1.11687e-08
Il20rb	104.614	-5.75738	0.878939	-6.55038	5.7391e-11	1.91853e-08
Airn	121.245	5.00154	0.764716	6.54039	6.13571e-11	1.98701e-08
Jph4	891.299	-2.51214	0.385179	-6.52201	6.93726e-11	2.17851e-08
Arpp21	2810.27	2.18881	0.337465	6.48605	8.81183e-11	2.68579e-08
Brd9	489.281	-2.237	0.347065	-6.44548	1.15237e-10	3.41201e-08
Pcdh8	1136.73	2.3241	0.361353	6.43165	1.26225e-10	3.63354e-08
Ehbp1l1	152.617	-2.94115	0.459482	-6.40101	1.54354e-10	4.32316e-08
Itm2c	2149.84	-2.5031	0.392154	-6.38296	1.73699e-10	4.73695e-08
Asb11	77.3336	6.22765	0.977155	6.37325	1.85062e-10	4.91743e-08
Rab3a	1755.09	-2.08663	0.32785	-6.36458	1.9583e-10	5.07346e-08
Npas4	54.0102	5.94925	0.935475	6.35961	2.02273e-10	5.11256e-08
B3galt5	140.897	-4.90321	0.771519	-6.35527	2.08065e-10	5.13375e-08
Esd	1516.46	2.85902	0.453117	6.30967	2.79627e-10	6.739e-08
Hgsnat	142.964	-3.4562	0.548563	-6.30045	2.96787e-10	6.99e-08
Nhsl2	452.746	-2.7286	0.436955	-6.24458	4.24936e-10	9.7858e-08
Nptx2	290.961	4.93118	0.793715	6.21278	5.2055e-10	1.17271e-07
Gadd45b	253.662	4.61992	0.754175	6.12579	9.02338e-10	1.98956e-07
Glt8d2	95.3558	-5.6688	0.932478	-6.07928	1.2072e-09	2.6063e-07
Ncald	3243.95	-2.41439	0.399818	-6.03873	1.5533e-09	3.28251e-07
Tmem191c	681.572	-3.97125	0.657971	-6.0356	1.58377e-09	3.28251e-07
1190002N15Rik	156.644	4.09997	0.684845	5.98671	2.14129e-09	4.35101e-07
Lpin1	113.14	-4.65691	0.790656	-5.88993	3.86348e-09	7.4143e-07
Sipa1l2	386.187	-3.43479	0.582584	-5.89579	3.72885e-09	7.4143e-07
Mir22hg	420.836	3.33862	0.566583	5.89256	3.80254e-09	7.4143e-07
Sdc3	326.148	-3.7746	0.641672	-5.88244	4.04263e-09	7.61704e-07
Calb1	1468.78	-2.8289	0.481874	-5.87061	4.34195e-09	8.03494e-07
Nrxn3	963.201	2.66215	0.454269	5.86028	4.62077e-09	8.40088e-07
Syne1	6283.94	1.40952	0.241484	5.83692	5.31757e-09	9.33999e-07
Tppp	825.324	-2.20566	0.377846	-5.83744	5.30088e-09	9.33999e-07
Eaf1	138.212	4.41105	0.759664	5.80657	6.37642e-09	1.08326e-06
Gm13889	104.744	-4.44549	0.765348	-5.80845	6.3054e-09	1.08326e-06
Igfbp5	614.993	-2.94474	0.510465	-5.76874	7.98677e-09	1.31602e-06
Prrt3	169.229	-4.32726	0.75016	-5.76845	8.00054e-09	1.31602e-06
Matk	1596.56	-3.09191	0.536799	-5.7599	8.41617e-09	1.36276e-06
Faim2	1484.22	-3.25643	0.569082	-5.72224	1.05126e-08	1.67604e-06
Ptprz1	2243.58	3.09464	0.542222	5.70734	1.14756e-08	1.74884e-06
Wscd1	231.636	-4.48844	0.786105	-5.70972	1.13164e-08	1.74884e-06
Tspan18	303.408	-3.48669	0.610897	-5.70748	1.1466e-08	1.74884e-06
Me1	112.345	5.49348	0.965507	5.68973	1.2724e-08	1.911e-06
Bhlhe40	199.394	-4.14428	0.728725	-5.68703	1.29269e-08	1.91374e-06
Sema5a	1252.01	-2.18074	0.385705	-5.6539	1.5685e-08	2.28935e-06
Mgll	392.322	-3.1456	0.557076	-5.64663	1.63623e-08	2.35503e-06
Phf15	75.0863	-4.42539	0.784736	-5.63934	1.70707e-08	2.42333e-06
Vcp	2366.79	1.45156	0.258189	5.62209	1.88663e-08	2.64205e-06
Mycl1	161.732	-4.43135	0.789205	-5.61495	1.96621e-08	2.71678e-06
Rgs2	611.005	3.43589	0.612734	5.60746	2.05312e-08	2.76318e-06
Elfn2	91.9777	-4.21332	0.751245	-5.60845	2.04147e-08	2.76318e-06
Skil	212.924	-3.10825	0.561574	-5.53488	3.11445e-08	4.13783e-06
Nsg2	1551.32	-2.40637	0.435394	-5.52688	3.25972e-08	4.27601e-06
Hlf	488.29	-3.09988	0.561952	-5.51626	3.46283e-08	4.48566e-06
Golm1	278.544	-3.63487	0.659416	-5.51226	3.54252e-08	4.53223e-06
Rtn1	4909.03	-2.14899	0.390489	-5.50332	3.72702e-08	4.71014e-06
Lrrc16a	182.975	-4.0779	0.741835	-5.49704	3.86212e-08	4.82206e-06
Ctso	49.7284	-5.08468	0.926186	-5.48991	4.02143e-08	4.9612e-06
Cygb	413.416	-3.10889	0.566641	-5.48653	4.09909e-08	4.99751e-06
Sowaha	471.896	-2.90342	0.530224	-5.47583	4.3546e-08	5.24729e-06
Pcdh7	50.2414	4.02125	0.736345	5.46109	4.73214e-08	5.63669e-06
Gpd1l	89.4143	-3.82335	0.700761	-5.45599	4.86996e-08	5.70386e-06
Rab27b	100.679	-3.50948	0.643357	-5.45495	4.89862e-08	5.70386e-06
Map4k3	151.755	-3.55184	0.651482	-5.45193	4.98249e-08	5.73707e-06
Ptk2b	2479.16	-1.67854	0.309916	-5.41612	6.09077e-08	6.93612e-06
Frmd5	210.915	-4.05131	0.749669	-5.40413	6.51236e-08	7.33561e-06
Hrk	173.982	-3.39651	0.628752	-5.40198	6.59079e-08	7.34413e-06
Slc16a11	153.546	-3.82786	0.709662	-5.39392	6.89375e-08	7.59999e-06
Scn3b	1161.25	-2.99891	0.556443	-5.38942	7.06836e-08	7.71046e-06
Igsf10	91.2542	5.30674	0.985159	5.38669	7.17686e-08	7.74727e-06
Rfwd2	574.185	2.97642	0.552771	5.38454	7.26315e-08	7.75959e-06
Fam163b	2006.21	-2.22686	0.414336	-5.37452	7.6789e-08	8.12005e-06
Lgi3	321.458	-3.96303	0.740032	-5.35522	8.54532e-08	8.85552e-06
Dclk3	135.288	-4.44385	0.829767	-5.35554	8.52993e-08	8.85552e-06
Tcf4	2310.25	-1.42114	0.265589	-5.35091	8.75112e-08	8.979e-06
Ccdc88c	67.7189	4.90121	0.921222	5.32033	1.03578e-07	1.05233e-05
Sncb	239.861	-2.18365	0.411978	-5.3004	1.15549e-07	1.16256e-05
Cplx2	4895.9	-1.76924	0.336226	-5.26206	1.4245e-07	1.41943e-05
Pbld1	64.3697	2.39196	0.455384	5.25263	1.49943e-07	1.47987e-05
Frzb	173.528	-4.04432	0.770425	-5.24947	1.52541e-07	1.4913e-05
Lrrc4b	86.2931	-3.90361	0.747128	-5.22481	1.74333e-07	1.68842e-05
Lrrtm2	156.543	-3.94745	0.75632	-5.21928	1.79616e-07	1.72348e-05
Ubc	1714.12	1.78107	0.341756	5.21153	1.87292e-07	1.78065e-05
Spry2	661.057	2.58317	0.496187	5.20604	1.92913e-07	1.81742e-05
Hars	1002.75	1.9086	0.36841	5.18064	2.2113e-07	2.06447e-05
Rab26	347.664	-3.90863	0.756996	-5.16334	2.42586e-07	2.24457e-05
L1cam	70.1828	-3.3363	0.647311	-5.15409	2.54861e-07	2.33728e-05
Nav1	834.247	-2.15041	0.417635	-5.14902	2.61854e-07	2.38035e-05
Slc27a3	118.937	-4.58963	0.891925	-5.14576	2.66442e-07	2.40099e-05
Rad23b	476.537	1.78812	0.349186	5.12082	3.04212e-07	2.71772e-05
Creg2	348.961	-2.49451	0.489423	-5.09684	3.45371e-07	3.05904e-05
Faah	821.553	-2.5466	0.501815	-5.07479	3.87932e-07	3.4069e-05
Fam126b	1540.2	1.6385	0.324245	5.05328	4.34294e-07	3.78201e-05
Cdk14	688.478	-1.77027	0.350616	-5.04903	4.44049e-07	3.80304e-05
Lamp5	154.505	-3.98417	0.78889	-5.05035	4.40991e-07	3.80304e-05
Tub	998.292	-2.22059	0.440753	-5.03816	4.70021e-07	3.99248e-05
Cntn3	107.533	3.55381	0.708532	5.01573	5.28315e-07	4.41526e-05
St6galnac6	115.383	-4.18277	0.833762	-5.01674	5.25551e-07	4.41526e-05
Uchl1	2359.55	1.52365	0.304043	5.01129	5.40668e-07	4.48236e-05
Kif26b	74.0452	-4.18965	0.836562	-5.00818	5.49478e-07	4.48365e-05
Macrod1	31.715	-4.06137	0.810804	-5.00906	5.46956e-07	4.48365e-05
Sh3rf3	162.695	-3.53599	0.70634	-5.00608	5.55487e-07	4.49728e-05
R3hdm1	2136.16	1.7332	0.347291	4.99061	6.01899e-07	4.83526e-05
Ryr1	347.156	-3.59559	0.721438	-4.98392	6.23102e-07	4.96708e-05
Adcy8	602.336	3.58788	0.720897	4.97696	6.45904e-07	5.10954e-05
Tbc1d9	297.921	3.4468	0.694374	4.96389	6.90948e-07	5.42446e-05
Tprgl	313.693	-3.36482	0.678443	-4.95962	7.06313e-07	5.46233e-05
Frmd4b	165.542	-2.96584	0.597926	-4.96022	7.04144e-07	5.46233e-05
Cntnap1	141.025	-2.55856	0.517656	-4.94259	7.70914e-07	5.87425e-05
Gm3893	267.52	-2.63069	0.532247	-4.94261	7.70819e-07	5.87425e-05
Grm2	442.582	-2.53484	0.51312	-4.94006	7.81001e-07	5.90767e-05
Ttll7	573.403	1.7865	0.362086	4.93391	8.06011e-07	6.05268e-05
Scn2b	803.055	-2.50221	0.507335	-4.93207	8.13629e-07	6.06582e-05
Baz1a	37.3361	4.59799	0.932528	4.93067	8.19468e-07	6.06582e-05
Prdm5	156.648	-3.84961	0.782173	-4.92169	8.58019e-07	6.30613e-05
Rph3a	1036.49	-1.94633	0.395799	-4.91747	8.76684e-07	6.39794e-05
Fxyd6	174.535	-3.41024	0.696276	-4.89783	9.69026e-07	7.02239e-05
Cdh10	230.422	3.74577	0.76552	4.89311	9.92562e-07	7.04515e-05
6330403A02Rik	122.393	-2.75125	0.562238	-4.8934	9.91101e-07	7.04515e-05
Wscd2	172.901	-3.23009	0.660045	-4.89374	9.89361e-07	7.04515e-05
Dbp	34.318	-4.52353	0.925902	-4.88554	1.03148e-06	7.27155e-05
F730043M19Rik	124.11	-3.62814	0.742859	-4.88402	1.03943e-06	7.2781e-05
Chn1	4638.63	-1.56906	0.32146	-4.88103	1.05532e-06	7.33979e-05
Csf1r	163.568	4.04885	0.829923	4.87858	1.0685e-06	7.38193e-05
Nptx1	3428.62	-1.77845	0.364648	-4.87717	1.07618e-06	7.38576e-05
Dusp1	148.886	4.29247	0.880903	4.8728	1.10025e-06	7.50126e-05
Fahd1	97.671	-3.66594	0.752695	-4.87042	1.11362e-06	7.52331e-05
Tnik	845.086	-2.03107	0.417088	-4.86964	1.11801e-06	7.52331e-05
Pgap1	183.039	4.28506	0.880819	4.86485	1.14541e-06	7.65801e-05
Src	203.282	-2.80643	0.578941	-4.84753	1.25009e-06	8.3043e-05
Psmd1	1667.29	1.84168	0.381111	4.83239	1.34903e-06	8.90447e-05
Wdr6	318.037	-3.22306	0.667928	-4.82546	1.39683e-06	9.10397e-05
Gse1	296.067	-3.75304	0.777634	-4.82623	1.39143e-06	9.10397e-05
Npy	399.596	3.92983	0.815684	4.81784	1.45124e-06	9.39951e-05
Satb1	113.367	-3.10483	0.646394	-4.8033	1.5607e-06	0.000100457
D430041D05Rik	693.817	-2.52921	0.527054	-4.79878	1.59634e-06	0.000102117
Aif1	279.119	3.29738	0.6888	4.78714	1.69178e-06	0.000106902
Nudcd3	492.637	-2.1742	0.454164	-4.78725	1.69086e-06	0.000106902
Ak5	1124.28	-1.77559	0.371694	-4.77702	1.77916e-06	0.000110659
Psmb4	1479.22	1.67431	0.350614	4.77535	1.79395e-06	0.000110659
Hsf2	357.571	1.57773	0.330326	4.77629	1.78563e-06	0.000110659
Prrt2	706.487	-2.46025	0.515097	-4.77627	1.78573e-06	0.000110659
Pianp	183.821	-3.54728	0.743247	-4.77269	1.81785e-06	0.00011147
Mcee	113.924	-3.58669	0.752577	-4.76588	1.88029e-06	0.000114621
Hsph1	2927.08	2.16031	0.453461	4.76404	1.89754e-06	0.000114995
Psmb3	1348.38	1.83577	0.385758	4.75887	1.9468e-06	0.000117295
E130309F12Rik	106.966	-4.11091	0.864342	-4.75611	1.9736e-06	0.000118222
Slc16a2	383.672	-3.33844	0.702101	-4.75493	1.98516e-06	0.000118231
Rnf4	762.844	1.88742	0.397537	4.74779	2.05649e-06	0.00012178
Rnd3	147.327	3.90282	0.823454	4.73957	2.1417e-06	0.000125641
Sox8	46.4579	-4.13273	0.872036	-4.73917	2.14595e-06	0.000125641
Fam101b	63.4849	-3.66808	0.774521	-4.73593	2.18049e-06	0.000126946
Ankrd6	293.618	-3.26939	0.690934	-4.73185	2.22487e-06	0.000128523
Efna5	95.4117	3.48968	0.737596	4.73116	2.23238e-06	0.000128523
Vstm2b	142.055	-3.26968	0.691766	-4.72657	2.28339e-06	0.000130734
Dnm1	1182.13	-1.30366	0.276604	-4.71309	2.43992e-06	0.000138928
Unc13b	303.547	3.47668	0.739689	4.70019	2.59915e-06	0.000147063
Hsp90aa1	10797.6	1.58907	0.338154	4.69925	2.61118e-06	0.000147063
Grb14	248.613	-2.72971	0.582012	-4.69013	2.7303e-06	0.000152941
Ppap2a	292.389	3.50256	0.747271	4.68713	2.77065e-06	0.000154367
Gpr12	145.203	-4.1902	0.896651	-4.67317	2.96593e-06	0.000163489
Fam98a	331.894	3.24057	0.693358	4.67373	2.95779e-06	0.000163489
Slc37a4	214.806	-3.49492	0.748866	-4.66695	3.05698e-06	0.000167617
Ccdc85a	918.759	-2.62671	0.563176	-4.66411	3.09962e-06	0.00016906
Grcc10	550.696	-1.52517	0.327269	-4.66028	3.15774e-06	0.000171328
Pdf	238.598	-3.28334	0.705828	-4.65176	3.29119e-06	0.000177089
Nefm	1548.65	1.78302	0.383335	4.65132	3.2981e-06	0.000177089
Srxn1	1022.6	2.97081	0.63933	4.64675	3.3721e-06	0.000178291
Rbfox3	1379.99	-1.8456	0.397111	-4.64757	3.35863e-06	0.000178291
Gm13315	33.2424	-3.86068	0.830767	-4.64713	3.36585e-06	0.000178291
Rhbdl1	43.3207	-3.66377	0.788911	-4.64408	3.4159e-06	0.00017969
Pkd1l3	67.238	-4.4804	0.964996	-4.64292	3.4352e-06	0.000179793
Mgat5b	72.4802	-3.77442	0.814615	-4.63338	3.59735e-06	0.000187334
Mpp2	473.501	-2.29834	0.497285	-4.62178	3.80463e-06	0.000197137
Vwa3a	111.361	-3.69106	0.799585	-4.61622	3.90792e-06	0.000201482
Slc26a10	308.981	-3.33972	0.725156	-4.60552	4.11443e-06	0.000210039
Plec	373.964	-2.50067	0.542894	-4.60618	4.10132e-06	0.000210039
Zfp13	91.7424	-4.16175	0.904175	-4.60281	4.16831e-06	0.000211746
Slc6a15	270.391	-3.21007	0.697999	-4.59897	4.24593e-06	0.000214637
Prkag2	318.739	-2.33549	0.508564	-4.59233	4.38326e-06	0.000220503
Fam35a	69.0367	-3.36845	0.734671	-4.58497	4.54041e-06	0.000227306
Sema4f	247.782	-3.2045	0.699184	-4.5832	4.57923e-06	0.000227417
Doc2b	246.934	-3.00052	0.654726	-4.58286	4.58653e-06	0.000227417
Rcan3	108.675	-4.55316	0.995594	-4.57331	4.80078e-06	0.000236907
Adamts1	49.3941	-3.68933	0.807192	-4.57057	4.86392e-06	0.000238886
Snrnp48	306.72	2.52546	0.553012	4.56673	4.9539e-06	0.000241923
Slc6a1	434.697	-2.40331	0.526355	-4.56595	4.97245e-06	0.000241923
Fkbp1b	48.5888	-4.84993	1.06265	-4.56398	5.01918e-06	0.000243055
Ckmt1	536.493	-2.4711	0.542553	-4.55458	5.24904e-06	0.000253004
AI854703	222.653	-4.00487	0.879561	-4.55326	5.28209e-06	0.000253418
Mrps33	407.177	-1.88824	0.414954	-4.55048	5.35234e-06	0.000255605
Acvr1c	382.693	2.51437	0.552738	4.54895	5.39149e-06	0.000256183
Lmnb2	80.4748	-3.85899	0.848488	-4.54808	5.41388e-06	0.000256183
Ift74	191.716	-2.79249	0.614539	-4.54404	5.51874e-06	0.000259958
Klf13	1491.33	-1.46291	0.323226	-4.52597	6.01203e-06	0.000276901
Hebp1	52.1316	-3.36929	0.744196	-4.52742	5.97081e-06	0.000276901
Gstm6	59.869	-4.25521	0.940137	-4.52616	6.00664e-06	0.000276901
Pnck	837.11	-2.92488	0.646204	-4.52625	6.00399e-06	0.000276901
Psmd12	1101.38	1.86178	0.411328	4.52626	6.00368e-06	0.000276901
Hpca	2409.22	-1.82802	0.404505	-4.51917	6.20829e-06	0.000282866
Htatip2	116.489	3.7387	0.827393	4.51865	6.22342e-06	0.000282866
Glcci1	909.484	1.80627	0.399703	4.51902	6.21266e-06	0.000282866
Nat14	437.938	-1.65257	0.366206	-4.51267	6.40168e-06	0.000289697
Zfp3	87.9802	-4.24388	0.940657	-4.51162	6.43355e-06	0.000289874
Map7	364.019	-2.41041	0.535079	-4.50478	6.64419e-06	0.000298068
Bcl11b	1028.81	-1.90804	0.42373	-4.50297	6.70098e-06	0.00029932
1700011J10Rik	66.5347	-3.26633	0.72577	-4.50051	6.77919e-06	0.000301514
2210408F21Rik	121.814	3.86219	0.859367	4.49422	6.98252e-06	0.00030923
Kcnk1	959.913	1.66295	0.37023	4.49165	7.06721e-06	0.000311649
Shisa6	322.086	-1.87251	0.417091	-4.48947	7.14013e-06	0.00031353
Rab35	106.145	-2.78317	0.620725	-4.48374	7.3346e-06	0.000320711
Bcl11a	251.392	-2.61746	0.585984	-4.46678	7.94062e-06	0.000345751
Lin7b	187.134	-2.7561	0.617313	-4.46467	8.01936e-06	0.000347718
Ptgs2	183.336	3.81625	0.856228	4.45705	8.30967e-06	0.000358805
Arrdc1	196.328	4.15472	0.933093	4.45263	8.48234e-06	0.00036474
Arhgef25	1061.84	-2.28758	0.514135	-4.44937	8.61215e-06	0.000368792
Atf4	963.854	2.51929	0.567513	4.43917	9.03046e-06	0.000385114
Traip	78.6387	-4.31795	0.9732	-4.43686	9.12804e-06	0.00038768
Dusp14	274.137	-3.02374	0.681687	-4.43567	9.17868e-06	0.000388239
Bag3	122.409	4.0025	0.90391	4.42798	9.51205e-06	0.000400705
Ogn	65.0461	-4.14449	0.936426	-4.42587	9.60561e-06	0.000403008
Rala	520.991	1.66173	0.375956	4.42001	9.86944e-06	0.000412407
5730409E04Rik	120.517	-2.59365	0.587817	-4.41235	1.02257e-05	0.000425576
Rsph9	80.1378	-3.77737	0.856956	-4.40789	1.04381e-05	0.000432681
Wasf1	1363.64	-1.56226	0.354581	-4.40594	1.05328e-05	0.000434868
Fam57b	60.3838	-3.06944	0.697529	-4.40045	1.08029e-05	0.000444247
Ltk	68.3783	-4.27307	0.972173	-4.39538	1.1058e-05	0.000452942
Zfp280c	681.273	2.56118	0.58294	4.39356	1.11509e-05	0.000454946
Dpysl5	38.8121	-4.03157	0.918015	-4.39162	1.1251e-05	0.000455372
Zfhx3	52.0998	3.20328	0.729312	4.39219	1.12215e-05	0.000455372
0610009L18Rik	44.0468	-4.27648	0.973963	-4.39081	1.12931e-05	0.000455372
Sh3bp5	552.688	-2.35985	0.538984	-4.37834	1.19588e-05	0.000480347
Tln2	213.47	-2.40102	0.548616	-4.3765	1.20598e-05	0.000482531
Olfm1	6700.14	-1.30117	0.297913	-4.3676	1.25617e-05	0.000498385
Adcyap1r1	844.332	-2.43524	0.557761	-4.3661	1.26484e-05	0.000498385
Adcy1	2032.09	-1.58672	0.363377	-4.36661	1.26189e-05	0.000498385
Fam193b	246.538	-2.2378	0.512412	-4.3672	1.2585e-05	0.000498385
Ccl25	87.6862	-3.55824	0.816202	-4.35951	1.30356e-05	0.000511695
Sh3glb2	841.408	-1.97777	0.454226	-4.35416	1.33581e-05	0.000522376
2210408I21Rik	62.1644	3.73248	0.857646	4.35201	1.34896e-05	0.000525536
Shd	64.5784	-4.53767	1.04599	-4.33815	1.4369e-05	0.0005577
5730455P16Rik	475.3	-1.73248	0.399627	-4.33524	1.45598e-05	0.000562997
Nr2f1	155.336	-2.6452	0.610676	-4.3316	1.48029e-05	0.000570271
Lrrcc1	134.369	-2.95543	0.682639	-4.32942	1.49504e-05	0.00057382
Camk2b	5398.52	-1.63579	0.378166	-4.3256	1.52119e-05	0.000581702
Psmd4	1760	1.65603	0.383141	4.32225	1.54444e-05	0.000588422
Serinc2	67.7527	3.82162	0.886535	4.31073	1.62714e-05	0.000617657
Itpka	684.905	-2.85462	0.663305	-4.30363	1.68025e-05	0.000635488
Caly	1216.18	-1.95191	0.453685	-4.30235	1.68994e-05	0.000636833
Dusp22	72.959	-3.8065	0.88501	-4.30107	1.69972e-05	0.000637467
Trpc4	56.0248	-3.49514	0.812724	-4.30053	1.70393e-05	0.000637467
Epb4.1l2	95.2192	3.48321	0.810929	4.29533	1.74433e-05	0.000647904
Pdzd2	526.994	1.91812	0.446504	4.29585	1.74022e-05	0.000647904
Aaas	114.502	-3.70479	0.863067	-4.29259	1.76603e-05	0.000653621
Ptprn	1711.47	1.57155	0.366203	4.29146	1.77503e-05	0.000654614
4933412O06Rik	89.8683	-3.75889	0.876815	-4.28699	1.81115e-05	0.000665564
Ptchd2	236.063	-2.75378	0.643323	-4.28055	1.8643e-05	0.000682677
Mapk6	143.544	3.21033	0.75185	4.26991	1.95554e-05	0.000711063
Mxi1	118.212	-3.19319	0.747831	-4.26994	1.95529e-05	0.000711063
Abcg2	80.9558	-3.76671	0.882381	-4.26881	1.96521e-05	0.000712081
Ankrd46	1437.06	-1.76401	0.414291	-4.2579	2.06358e-05	0.000743821
Cpne6	4480.61	-1.52874	0.35907	-4.25751	2.06717e-05	0.000743821
Bcl9l	66.7498	-2.99814	0.704604	-4.25507	2.08987e-05	0.000749388
Prtg	69.0303	-3.91262	0.920561	-4.25026	2.13527e-05	0.000763026
Psmc5	2932.41	1.47207	0.347241	4.23934	2.24173e-05	0.00079832
Sept9	196.451	-3.33304	0.786685	-4.23681	2.26713e-05	0.000804599
Dscaml1	316.638	-2.93528	0.693203	-4.23437	2.29196e-05	0.000810634
Zfp948	256.983	3.42886	0.811013	4.22787	2.35914e-05	0.000831558
Chga	292.034	-3.07072	0.726545	-4.22647	2.37388e-05	0.000833917
Fam219a	167.497	2.90043	0.686975	4.22204	2.42106e-05	0.000847617
Ahcyl2	1113.79	-2.16399	0.512925	-4.21892	2.45474e-05	0.000851624
Stk32c	121.311	-3.49686	0.828896	-4.2187	2.45716e-05	0.000851624
Ostf1	88.9254	3.42438	0.811516	4.21973	2.44597e-05	0.000851624
Diras1	172.919	-2.35798	0.559486	-4.21454	2.50284e-05	0.000864566
Stard13	60.0837	-3.81469	0.905658	-4.21206	2.53052e-05	0.000871222
Klc4	116.311	-3.53855	0.842315	-4.20098	2.65764e-05	0.000911957
Pdk2	261.216	-3.12525	0.744325	-4.19876	2.68378e-05	0.000917035
Dgkz	509.012	-2.82015	0.671747	-4.19823	2.69013e-05	0.000917035
Acap2	1376.69	1.38693	0.331064	4.18931	2.79801e-05	0.000950681
Smc2	176.101	-3.06317	0.731854	-4.18549	2.84546e-05	0.000963644
Sgk1	521.13	2.57528	0.616624	4.17642	2.96132e-05	0.000999615
A230077H06Rik	83.5547	-2.56179	0.613855	-4.17327	3.00255e-05	0.00101024
Miat	1329.1	-2.2025	0.528219	-4.16966	3.0505e-05	0.00102305
Pde10a	212.676	-2.39911	0.575668	-4.16753	3.07914e-05	0.001028
Malat1	192312	1.52644	0.366308	4.16709	3.08509e-05	0.001028
Nrxn1	1346	-1.45639	0.350105	-4.15985	3.1846e-05	0.00105776
Suv420h2	72.4615	-3.76044	0.904451	-4.1577	3.21461e-05	0.00106431
Alad	151.882	-3.08104	0.741984	-4.15243	3.28958e-05	0.00108222
Ssb	819.863	1.46117	0.351882	4.15245	3.28939e-05	0.00108222
Tmem62	160.381	-3.80119	0.919976	-4.13184	3.59871e-05	0.00118017
Tmem109	201.868	-3.03744	0.735338	-4.13067	3.61701e-05	0.00118243
Abcc8	236.659	-2.34175	0.567017	-4.12994	3.62855e-05	0.00118247
Snrpa1	306.524	1.9658	0.476531	4.12523	3.7036e-05	0.00120315
Eef2k	145.558	-2.26128	0.548568	-4.12215	3.75353e-05	0.00121177
Ncbp1	600.438	1.70676	0.413983	4.12278	3.74332e-05	0.00121177
Cacna1h	392.796	-2.55665	0.62055	-4.11998	3.7891e-05	0.00121945
Klf6	150.132	3.37702	0.820105	4.11778	3.82531e-05	0.0012273
Epha10	537.011	2.85425	0.693376	4.11645	3.84752e-05	0.00123061
Gm1976	109.929	-2.1041	0.511524	-4.11339	3.89886e-05	0.0012432
Rogdi	2705.94	-2.18583	0.53168	-4.11118	3.93634e-05	0.0012513
Trappc2l	255.295	-3.19888	0.780845	-4.09669	4.19093e-05	0.00132815
Tmem59l	1457.8	-1.51098	0.369355	-4.09086	4.29769e-05	0.00135783
Celsr2	424.828	-1.86207	0.456218	-4.08154	4.47384e-05	0.00140492
Nrg1	111.152	4.20166	1.02941	4.08162	4.47229e-05	0.00140492
2900060B14Rik	350.788	2.23611	0.548314	4.07816	4.53929e-05	0.00141689
Slc39a13	43.1806	-3.60481	0.88381	-4.07872	4.52845e-05	0.00141689
Cstad	41.4674	-4.15106	1.01853	-4.07555	4.59061e-05	0.0014286
Ascc1	91.9175	-3.3656	0.826106	-4.07405	4.62018e-05	0.0014335
Zfp692	305.703	-2.87954	0.707548	-4.06975	4.70634e-05	0.00145587
Pdcd6	791.9	2.04371	0.502666	4.06574	4.78811e-05	0.00147676
Ddit3	493.286	2.65029	0.652045	4.06458	4.81196e-05	0.00147971
Cck	809.545	-2.44505	0.601923	-4.06207	4.86396e-05	0.00148954
Epha7	2407.42	1.65494	0.407454	4.06165	4.87267e-05	0.00148954
6330403K07Rik	504.72	-2.63153	0.648233	-4.05955	4.91666e-05	0.00149857
Gfra2	310.145	-2.13394	0.526073	-4.05635	4.98448e-05	0.00150595
Ylpm1	677.798	-1.94521	0.479453	-4.05715	4.96748e-05	0.00150595
Mkx	146.397	-3.2336	0.797054	-4.05694	4.97188e-05	0.00150595
Vgf	66.6042	2.71878	0.670471	4.05502	5.01292e-05	0.00151014
Atp2b4	242.259	-2.37664	0.586417	-4.05282	5.06042e-05	0.00152003
Aars	1473.51	2.08372	0.514515	4.04987	5.12453e-05	0.00153484
Spon1	639.571	-1.87787	0.464645	-4.04152	5.3106e-05	0.00158333
Trim9	3429.4	1.47592	0.365336	4.03989	5.34754e-05	0.00158333
Lrrc4c	754.673	1.83069	0.453081	4.04054	5.33288e-05	0.00158333
A830018L16Rik	515.534	-1.71315	0.42394	-4.04102	5.32198e-05	0.00158333
Csgalnact1	105.337	-3.18704	0.789656	-4.03598	5.43752e-05	0.00160538
Eif5	2049.68	1.41639	0.351383	4.03091	5.55604e-05	0.00163572
Ubald1	331.971	-1.47914	0.367288	-4.0272	5.64461e-05	0.00165709
Btbd9	1510.89	-1.29524	0.321786	-4.02517	5.69346e-05	0.0016667
Svip	81.6258	-2.17753	0.541832	-4.01884	5.84864e-05	0.00170731
Slc24a3	137.997	-2.56258	0.637809	-4.01779	5.87465e-05	0.00171008
Gsg1l	496.164	2.46033	0.612465	4.01709	5.89218e-05	0.00171038
Tbk1	358.681	2.4886	0.620106	4.01319	5.9904e-05	0.00172921
Ubr3	523.183	1.6374	0.407974	4.01349	5.98283e-05	0.00172921
Aldh2	56.0329	-3.38088	0.843254	-4.00932	6.0894e-05	0.0017529
Tmem167	638.927	1.59049	0.397173	4.00453	6.2142e-05	0.00178387
Rai2	253.502	2.47365	0.617943	4.00303	6.25354e-05	0.00178527
Tmem2	441.954	1.81116	0.452441	4.00308	6.25239e-05	0.00178527
Tmem14a	80.6325	-3.19266	0.79911	-3.99528	6.46192e-05	0.00183969
Csf1	50.0586	-3.68564	0.923617	-3.99045	6.59493e-05	0.00187242
Eif2s2	851.596	1.41209	0.354121	3.98758	6.67511e-05	0.00189001
Emp2	186.225	2.87895	0.722417	3.98517	6.74321e-05	0.00189377
Lepre1	228.585	3.21847	0.807429	3.98608	6.71753e-05	0.00189377
Pla2g4e	77.7749	-3.76539	0.944778	-3.98547	6.73459e-05	0.00189377
Akap1	97.3266	-2.7473	0.689556	-3.98416	6.77204e-05	0.00189672
Btg1	346.632	-1.97687	0.496834	-3.97894	6.92224e-05	0.00193239
Rasd1	72.9861	3.80557	0.9567	3.97781	6.95533e-05	0.00193239
A430005L14Rik	185.08	-2.98633	0.750692	-3.97811	6.94654e-05	0.00193239
Pdcd2l	349.222	2.63491	0.664586	3.96474	7.34773e-05	0.00203595
Shroom2	423.75	-2.96535	0.748626	-3.96106	7.46167e-05	0.00205652
Slc1a3	585.866	-2.94225	0.742759	-3.96125	7.45581e-05	0.00205652
Slc7a3	145.432	3.80122	0.960515	3.95748	7.57439e-05	0.00208205
Dock9	581.784	-2.48016	0.62731	-3.95364	7.69719e-05	0.00211021
Fbln1	112.981	-3.47959	0.881487	-3.94741	7.90001e-05	0.0021601
Sfmbt2	87.3114	3.12749	0.793141	3.94317	8.04113e-05	0.0021929
Cpsf2	553.553	1.57276	0.399124	3.94052	8.13049e-05	0.00221145
Ppp1r9b	455.244	-1.55651	0.39599	-3.93067	8.47078e-05	0.00229798
Stim2	377.309	-1.92417	0.489857	-3.92803	8.56461e-05	0.00231737
Psmc6	875.092	1.91118	0.487213	3.92268	8.75682e-05	0.0023632
Mcf2l	371.956	-2.52737	0.646306	-3.91049	9.21099e-05	0.00247931
Llph	437.14	1.66295	0.425776	3.9057	9.39521e-05	0.00252235
Fbxo31	322.17	-2.44578	0.626631	-3.90307	9.49821e-05	0.00254341
Scnn1a	32.4608	-3.7601	0.963903	-3.90091	9.58323e-05	0.00255956
Tubgcp2	364.966	-1.73226	0.444301	-3.89885	9.66502e-05	0.00257477
Hsd17b12	257.629	1.75334	0.449839	3.89771	9.71066e-05	0.0025803
Abhd8	464.205	-1.96429	0.504171	-3.89608	9.77637e-05	0.0025845
Zfand1	120.891	-3.29818	0.846491	-3.8963	9.7672e-05	0.0025845
Sec1	85.8086	-3.77187	0.968515	-3.89448	9.84085e-05	0.00259493
Rgs14	403.225	-2.92677	0.751909	-3.89245	9.92382e-05	0.00261017
Timp2	323.709	-2.49406	0.641433	-3.88825	0.000100968	0.00264893
Trpm3	442.446	-1.96782	0.506379	-3.88607	0.000101879	0.00265269
Rnf157	287.929	-2.39205	0.615484	-3.88645	0.00010172	0.00265269
C1qc	425.128	3.16763	0.814885	3.88722	0.0001014	0.00265269
Islr2	58.4699	-3.13925	0.808705	-3.88183	0.000103674	0.00269266
Upp1	60.2342	-4.09212	1.05466	-3.88002	0.000104447	0.00270596
Caskin1	178.002	-2.52012	0.649613	-3.87941	0.00010471	0.00270602
Dusp28	51.8982	-3.64631	0.940964	-3.87508	0.00010659	0.00274773
Zfp275	397.556	3.26848	0.843951	3.87282	0.000107581	0.00276641
Fibcd1	48.6306	-3.58209	0.92626	-3.86726	0.000110063	0.00282322
Clpx	269.404	2.13974	0.553778	3.86389	0.000111595	0.00285545
Galnt16	404.807	-2.3292	0.603579	-3.85899	0.000113857	0.00290617
Mctp1	236.611	-1.92054	0.497788	-3.85815	0.000114248	0.00290897
Ubtf	647.881	-1.5356	0.398227	-3.85608	0.000115219	0.00292651
Pacs1	155.219	-2.82309	0.732435	-3.85438	0.000116023	0.00293971
Plcxd1	89.1545	3.0743	0.798996	3.8477	0.00011923	0.00301007
Nupl2	92.4481	-3.41102	0.886578	-3.8474	0.00011938	0.00301007
Ppm1k	298.69	-2.05908	0.535454	-3.84549	0.000120311	0.00302617
Syt13	753.707	-2.27829	0.592702	-3.84391	0.000121089	0.00303835
Ptges3	1219.93	1.19703	0.311963	3.83709	0.000124501	0.00311645
Slit3	266.611	-2.37873	0.62074	-3.83208	0.000127064	0.00317292
Rasa1	474.25	-2.08582	0.544402	-3.8314	0.000127419	0.00317413
Arhgef28	197.959	-3.0573	0.798592	-3.82837	0.000128996	0.00320573
Itga8	249.226	-2.93595	0.767769	-3.824	0.000131304	0.00325527
Pcdh19	577.255	-2.42407	0.634144	-3.82258	0.000132062	0.00326625
Acsf3	79.659	-3.04861	0.797667	-3.8219	0.000132426	0.00326744
Plk1s1	82.2821	-3.44822	0.902829	-3.81935	0.000133806	0.00329365
Camta2	988.699	-1.13974	0.298583	-3.81714	0.000135005	0.0033153
Irf2bp1	110.589	-2.20253	0.577137	-3.8163	0.000135467	0.00331878
Itgav	334.419	2.389	0.62636	3.8141	0.00013668	0.00333274
Cdh8	392.159	-2.06361	0.54102	-3.81431	0.000136566	0.00333274
Neurod2	531.831	-1.87749	0.492479	-3.81232	0.000137669	0.00334896
Zfp804a	155.016	2.578	0.676707	3.80962	0.000139181	0.00336994
Olfml3	96.354	3.89762	1.02303	3.80987	0.000139041	0.00336994
Osbpl3	50.9912	-3.50314	0.920359	-3.80627	0.000141078	0.00339208
Dcakd	249.728	-2.91545	0.765847	-3.80683	0.000140757	0.00339208
Ift140	165.378	-2.91657	0.766036	-3.80735	0.000140464	0.00339208
Tars	435.142	2.23509	0.587539	3.80415	0.000142293	0.00341339
Fastkd1	57.392	-3.31316	0.872455	-3.79752	0.000146152	0.00349787
2610301B20Rik	327.159	2.04264	0.539066	3.78921	0.000151124	0.00360852
Fuz	40.844	-3.70326	0.97766	-3.78788	0.000151936	0.00361957
Arr3	171.622	3.33862	0.881683	3.78664	0.000152695	0.00362101
Lins	104.958	3.18759	0.841774	3.78676	0.000152625	0.00362101
Bcan	100.939	-3.4043	0.900362	-3.78103	0.000156181	0.00368681
Prps2	123.432	-2.49604	0.660116	-3.78122	0.00015606	0.00368681
Capn3	254.972	-3.22132	0.852428	-3.779	0.000157462	0.00370018
Fam43b	48.1193	-3.56344	0.942938	-3.77908	0.000157409	0.00370018
Gm11744	99.0394	-3.71166	0.982755	-3.77679	0.000158861	0.00372461
Ramp1	528.031	-2.01705	0.53463	-3.77281	0.000161422	0.00377611
Ppp2r2b	201.306	2.78976	0.739575	3.7721	0.000161877	0.00377823
Dnajc2	414.662	1.94682	0.51628	3.77086	0.000162687	0.0037886
Cys1	48.9989	-3.5984	0.954957	-3.76813	0.000164478	0.00382172
Avl9	256.263	2.70439	0.718548	3.76369	0.000167424	0.00388147
Icam5	879.953	-2.02047	0.537295	-3.76044	0.000169613	0.0039147
Orai2	770.446	-1.76513	0.469386	-3.7605	0.000169573	0.0039147
Prss36	35.8195	-3.52538	0.937989	-3.75844	0.000170975	0.00392864
Arid5b	389.529	1.89247	0.503492	3.75869	0.000170804	0.00392864
Tubb4b	985.234	1.55854	0.41478	3.75752	0.000171605	0.00393438
Il1rap	740.642	-2.115	0.562963	-3.75691	0.000172022	0.00393523
Kcnip2	593.575	-2.39368	0.637506	-3.75475	0.000173512	0.00395779
Ndufv3	365.986	-1.30716	0.348221	-3.75383	0.000174153	0.00395779
BC005537	318.193	2.22151	0.591769	3.75401	0.00017403	0.00395779
Siglech	133.081	2.51384	0.67017	3.75105	0.000176098	0.00399323
Rapgefl1	615.079	-1.89573	0.505602	-3.74945	0.000177224	0.00400998
Pcdh11x	159.033	3.22162	0.859801	3.74694	0.000179007	0.00404151
Nelfcd	340.327	-2.63277	0.702978	-3.74517	0.000180274	0.00406125
Grasp	388.226	1.61735	0.432091	3.74308	0.000181781	0.00408634
Mypop	33.2767	-2.90453	0.777324	-3.73657	0.000186548	0.00418441
Megf11	341.74	2.49189	0.667283	3.73439	0.000188172	0.00421173
Psmd3	1111.36	1.54432	0.413643	3.73345	0.000188875	0.00421835
Lrrc8d	219.149	2.75627	0.738388	3.73282	0.000189349	0.00421984
Ctsd	1845.53	1.65028	0.442316	3.731	0.00019072	0.00424127
Pqlc2	124.677	3.19966	0.858416	3.7274	0.000193464	0.00427527
Chst9	67.3875	-3.56278	0.955593	-3.72835	0.000192738	0.00427527
Ube2k	866.305	1.26933	0.340544	3.72737	0.000193487	0.00427527
Rgs7	1199.3	1.76479	0.473678	3.72572	0.000194759	0.00429423
Luc7l	1320.32	1.41063	0.378905	3.72292	0.000196934	0.00433296
Ankrd27	125.309	-3.09488	0.831905	-3.72023	0.000199043	0.00436085
Il33	96.9909	-3.39891	0.913597	-3.72035	0.000198943	0.00436085
Plekha6	153.938	-2.81031	0.756051	-3.71709	0.000201532	0.00439865
Popdc3	45.8378	3.48823	0.938457	3.71698	0.000201617	0.00439865
Gtf3c2	429.452	-1.88513	0.507583	-3.71394	0.000204055	0.00444248
Uqcr11	894.745	-1.43105	0.385386	-3.71329	0.000204582	0.00444462
Akap13	450.259	2.92309	0.787594	3.71142	0.000206103	0.00446829
B3gat1	276.986	-2.38551	0.643334	-3.70805	0.000208861	0.00451864
Setd6	166.318	-2.77751	0.750552	-3.70062	0.000215071	0.00464329
Snph	553.769	-1.92837	0.521862	-3.69518	0.000219731	0.00471945
Tyrobp	188.166	3.22106	0.871756	3.69491	0.000219965	0.00471945
Zfp87	109.242	-3.19033	0.863195	-3.69595	0.000219064	0.00471945
Cwc27	206.353	2.19295	0.594494	3.68877	0.000225341	0.00482481
Ctage5	212.601	2.58965	0.702637	3.68562	0.000228148	0.00487485
Trpm2	55.6952	-2.81279	0.763372	-3.6847	0.000228976	0.00488246
Ctxn1	1891	-1.44511	0.392711	-3.67982	0.000233398	0.00496655
Nars	1934.91	1.56665	0.426178	3.67605	0.000236874	0.00503017
Tmod2	1883.11	-1.12878	0.307246	-3.67387	0.000238907	0.00506298
Utp6	110.02	-2.44706	0.66659	-3.67101	0.000241593	0.00510944
Cryz	49.7763	-3.73922	1.01928	-3.6685	0.000243973	0.00514928
Ywhah	4464.71	-1.07793	0.294371	-3.66181	0.000250435	0.00526421
Mtdh	438.179	1.12238	0.306468	3.6623	0.000249959	0.00526421
Nell2	1509.91	-1.40547	0.383931	-3.66073	0.000251498	0.00527413
Prrt1	40.2666	-2.82108	0.771158	-3.65823	0.00025396	0.00527413
Pitpnc1	545.853	-1.72297	0.470936	-3.6586	0.000253593	0.00527413
Cisd3	85.8531	-2.5697	0.702439	-3.65825	0.000253944	0.00527413
Trip11	348.17	1.75315	0.479162	3.65878	0.00025342	0.00527413
Tacc1	1206.13	1.55308	0.424341	3.65998	0.000252233	0.00527413
Atp6v1g2	2294.8	-1.49939	0.410255	-3.65478	0.0002574	0.00533487
Clcn2	80.6378	-2.86773	0.784798	-3.6541	0.000258081	0.00533831
D10Jhu81e	74.7139	-3.0632	0.838642	-3.65257	0.00025963	0.00535965
Akt3	362.064	-2.36177	0.646702	-3.65202	0.000260183	0.00536039
Golga7b	170.776	-1.96695	0.538934	-3.6497	0.000262546	0.00538832
Tmem198	532.835	1.89029	0.517936	3.64967	0.000262578	0.00538832
Prosc	383.407	2.03905	0.559041	3.6474	0.000264911	0.00542544
Adcy9	365.572	-2.03731	0.558725	-3.64636	0.000265986	0.00543285
Chd3	690.388	-1.4741	0.404302	-3.64603	0.000266321	0.00543285
B930059L03Rik	48.6075	-3.16818	0.869089	-3.6454	0.000266971	0.00543541
Mapk1ip1	213.34	-2.53683	0.696272	-3.64344	0.000269016	0.00546629
Nol3	153.25	2.74783	0.754555	3.64166	0.000270884	0.00549348
Fez1	1234.85	-1.76736	0.48556	-3.63983	0.000272817	0.00551112
Rnf217	113.534	3.21414	0.882971	3.64014	0.000272485	0.00551112
Hspa8	13298.1	1.18581	0.325842	3.63922	0.00027347	0.00551357
Gpr19	223.584	3.12005	0.857475	3.63866	0.000274065	0.00551483
Negr1	791.683	-1.2667	0.348247	-3.63737	0.000275439	0.00553173
Tenm1	161.221	-2.46983	0.679773	-3.63332	0.000279801	0.00560847
Pnma2	254.04	-2.31858	0.638269	-3.6326	0.000280581	0.00561324
Lrrn2	538.979	-1.859	0.511846	-3.63195	0.000281284	0.00561646
Smap2	919.799	0.957065	0.263636	3.63026	0.000283139	0.00564241
Agrn	380.779	-2.58907	0.713287	-3.62977	0.000283672	0.00564241
Dapk1	589.556	-1.81507	0.500279	-3.62812	0.000285493	0.00566774
Nlgn3	304.491	-2.04019	0.562647	-3.62605	0.000287784	0.00569067
Adora1	455.101	-1.54046	0.424884	-3.6256	0.000288295	0.00569067
Efnb3	537.775	-2.50152	0.689929	-3.62576	0.00028811	0.00569067
Neurod1	383.938	-2.25887	0.623119	-3.62509	0.000288855	0.00569089
Sfxn1	396.193	-2.33316	0.643891	-3.62353	0.000290608	0.00571455
Tpt1	2463.2	1.20134	0.332031	3.61816	0.0002967	0.00579515
Cwc22	102.141	-2.29474	0.634171	-3.6185	0.00029632	0.00579515
Trim39	143.824	2.02285	0.558904	3.61932	0.000295381	0.00579515
1500009C09Rik	80.0382	-3.045	0.841635	-3.61795	0.000296943	0.00579515
Ssbp2	562.115	-2.09138	0.57865	-3.61425	0.000301224	0.00586763
Htr1a	164.662	-2.90201	0.803233	-3.61292	0.000302773	0.00588675
Pik3ip1	236.452	-2.87125	0.797571	-3.59999	0.000318228	0.00617565
Nipal3	160.543	-2.69303	0.748673	-3.59708	0.000321814	0.00623357
Arhgap32	492.302	1.59865	0.444631	3.59545	0.000323836	0.00624937
Dvl2	115.101	-2.97246	0.826693	-3.5956	0.000323641	0.00624937
Enc1	1659.87	-1.45447	0.404914	-3.59205	0.000328082	0.00631954
Ubr4	1678.23	1.38963	0.387327	3.58774	0.000333562	0.0064013
Camta1	1005.29	-1.37851	0.384192	-3.58809	0.000333114	0.0064013
Mtx3	96.4061	-2.61673	0.730352	-3.58283	0.00033989	0.00651069
AI597479	111.032	-2.76045	0.771056	-3.58008	0.000343486	0.00655532
Ajap1	91.7803	-3.01767	0.842832	-3.58039	0.000343082	0.00655532
Cpne4	402.899	-2.10535	0.588463	-3.57771	0.000346612	0.00660283
Mki67ip	575.328	1.53115	0.428415	3.57399	0.00035158	0.00668518
Cep290	152.131	2.1853	0.611677	3.57264	0.000353405	0.00670758
Spcs1	686.272	1.0918	0.305707	3.57139	0.000355096	0.00672735
Lingo1	867.616	1.82348	0.510733	3.57031	0.000356556	0.00674268
Dom3z	52.6808	-2.97435	0.833316	-3.5693	0.000357937	0.00675647
Hcn1	131.38	3.18424	0.892405	3.56816	0.000359501	0.00677366
Dgkh	637.266	-1.90082	0.533297	-3.56428	0.000364862	0.00686218
Dpysl2	2774.71	-1.28085	0.359616	-3.56171	0.000368446	0.00691323
Rab3b	168.37	-3.119	0.875785	-3.56138	0.00036891	0.00691323
Mob4	482.005	1.33618	0.375281	3.56048	0.000370173	0.00692438
Hmox1	96.5429	3.10127	0.871524	3.55845	0.000373051	0.00696563
Abhd4	165.764	-3.20223	0.900138	-3.55749	0.000374412	0.00697393
Kcnt2	77.6431	-3.011	0.846517	-3.55693	0.000375216	0.00697393
Pnmal2	2331.46	-1.18687	0.33374	-3.55626	0.000376174	0.00697393
D630045J12Rik	345.376	-1.66527	0.468267	-3.55625	0.000376187	0.00697393
Atp6v0e2	2071.34	-1.12473	0.316356	-3.55528	0.00037758	0.00698725
Vimp	622.024	2.00509	0.56423	3.55368	0.000379885	0.00701738
Lxn	66.6232	-3.43667	0.96755	-3.55193	0.00038242	0.00705163
Akt1	251.709	-1.79635	0.506624	-3.54572	0.000391537	0.00720692
Rgl1	271.612	-2.17261	0.612832	-3.5452	0.000392314	0.00720842
Zfp697	78.671	2.5594	0.722229	3.54374	0.000394487	0.00723552
Aff3	193.619	2.60359	0.735164	3.54151	0.000397839	0.00727127
Slc50a1	182.353	-3.02461	0.853982	-3.54178	0.000397444	0.00727127
Nr1d1	267.414	-2.22121	0.627322	-3.54077	0.000398956	0.00727884
Mink1	426.581	-1.54111	0.435536	-3.53841	0.00040254	0.00733133
Pgm2l1	1112.08	-1.69729	0.48026	-3.53411	0.00040915	0.00743125
Elac1	178.995	-3.12985	0.885662	-3.53391	0.000409461	0.00743125
Pon2	149.775	-2.59293	0.73431	-3.53111	0.000413826	0.00746662
Cdk11b	705.604	1.45383	0.411664	3.5316	0.00041305	0.00746662
Cdc16	391.409	1.57289	0.445449	3.53103	0.000413945	0.00746662
Tuba1a	1488.07	-1.20768	0.34204	-3.53081	0.000414292	0.00746662
Kcnn3	59.7192	-3.03718	0.861115	-3.52703	0.000420249	0.00756083
Zfp668	182.669	-2.14171	0.608158	-3.52164	0.000428887	0.00770287
Ttyh1	735.241	1.65598	0.470677	3.51828	0.000434346	0.00778742
Isoc1	86.5408	-2.42258	0.688914	-3.51652	0.00043725	0.00780665
Pde1b	628.637	-2.0068	0.570721	-3.51626	0.000437678	0.00780665
Rfx3	1249.69	-1.45325	0.413235	-3.51676	0.000436844	0.00780665
Hrsp12	150.878	-3.12295	0.888497	-3.51486	0.00043998	0.00783421
Sac3d1	139.469	-2.44709	0.696522	-3.51329	0.000442592	0.0078672
Nkain4	51.905	-3.42951	0.977279	-3.50924	0.000449384	0.00797427
Psrc1	78.2369	-3.33122	0.950966	-3.50298	0.000460079	0.00815009
Snap91	1798.13	1.12551	0.321444	3.50143	0.000462776	0.00816992
Yipf5	538.869	1.44074	0.411435	3.50174	0.000462232	0.00816992
Patz1	79.0975	-2.63784	0.753932	-3.49877	0.000467401	0.00823755
Impact	1333.4	1.54381	0.441502	3.49673	0.000471003	0.00828228
0610011F06Rik	166.057	-2.45865	0.70319	-3.49642	0.000471538	0.00828228
Lmo3	445.004	-1.78333	0.510267	-3.49489	0.000474253	0.00828783
Zbtb40	104.721	-3.34607	0.957366	-3.49508	0.000473918	0.00828783
Glt25d1	461.484	-2.33627	0.668346	-3.4956	0.000472994	0.00828783
Arhgap39	331.331	-1.70216	0.487294	-3.49309	0.000477464	0.00831591
Mafg	192.912	2.35576	0.674396	3.49313	0.000477385	0.00831591
Ncdn	10408.1	-1.24723	0.357337	-3.49035	0.000482381	0.00838744
Spock2	135.624	-1.22029	0.349846	-3.48808	0.000486493	0.00843555
Magee2	122.319	-2.56266	0.734724	-3.48793	0.000486776	0.00843555
Prdm8	253.626	-1.98607	0.569554	-3.48706	0.000488358	0.00844884
Mtrr	92.8929	-2.5439	0.729898	-3.48528	0.000491622	0.00848737
Lmo7	1173.02	1.46072	0.419151	3.48495	0.000492223	0.00848737
Ncrna00086	133.672	-2.75363	0.790763	-3.48225	0.000497227	0.0085594
Gprin1	387.2	-1.7166	0.49352	-3.47828	0.000504639	0.00867259
Rps6ka6	35.1748	3.92616	1.12895	3.4777	0.000505733	0.008677
Lrrn3	170.184	-2.33096	0.670722	-3.4753	0.000510287	0.00874067
Cdk5r1	434.111	-1.78564	0.514453	-3.47095	0.000518622	0.00886878
Plcg1	223.62	-2.30543	0.664516	-3.46934	0.00052173	0.00890723
Msn	54.6709	3.60896	1.04061	3.46812	0.00052412	0.00893331
Dync2li1	72.2781	-2.70053	0.779074	-3.46634	0.000527601	0.00897788
Eif4g2	2438.17	0.932208	0.269474	3.45937	0.00054145	0.00919843
Aatk	205.022	-1.87831	0.543291	-3.45728	0.000545658	0.00925475
Myh10	501.566	1.39755	0.404344	3.45634	0.000547564	0.0092719
Olfml2b	97.2991	-3.10174	0.89872	-3.45129	0.000557912	0.00941635
Pde1a	106.809	-2.07624	0.601561	-3.45141	0.000557656	0.00941635
Bcas2	531.097	1.18381	0.343223	3.44911	0.000562446	0.00947745
Hap1	617.216	-2.11235	0.61256	-3.44839	0.000563933	0.00948707
Pkia	1352.53	-1.31323	0.381197	-3.44501	0.000571043	0.00959112
Psmd2	2238.61	1.52247	0.442316	3.44204	0.000577355	0.00966683
2610019F03Rik	120.275	3.07797	0.894237	3.44201	0.000577417	0.00966683
Dgcr2	568.181	-1.58787	0.461644	-3.43959	0.000582599	0.00971935
Cabyr	70.8029	-3.39025	0.985758	-3.43923	0.000583367	0.00971935
Atp1b2	835.722	-1.92346	0.559239	-3.43941	0.000582974	0.00971935
Mcm2	53.6064	3.29365	0.958455	3.43642	0.000589458	0.00980507
Ntn5	38.7631	-2.74953	0.800387	-3.43525	0.000592013	0.00983178
Ptpmt1	112.699	-2.36786	0.68974	-3.43297	0.000597007	0.00988403
Car4	219.187	-2.57568	0.750377	-3.43251	0.000598021	0.00988403
Pgam2	108.343	-3.50045	1.01973	-3.43272	0.000597564	0.00988403
Igsf8	745.141	-2.11776	0.617135	-3.4316	0.000600038	0.00988584
1110059E24Rik	142.42	-2.55836	0.745448	-3.43198	0.000599195	0.00988584
Caml	210.464	2.2535	0.657008	3.42994	0.000603724	0.00993078
Sec14l1	563.399	-2.30903	0.673474	-3.42853	0.000606859	0.00996653
Mmd2	818.558	-1.87833	0.547935	-3.42802	0.000607999	0.00996945
Cyb5r1	232.25	2.06569	0.602743	3.42715	0.000609963	0.00997178
Zfp369	53.5887	-3.11313	0.908386	-3.4271	0.000610065	0.00997178
Txnl1	742.709	1.58982	0.463977	3.4265	0.000611421	0.00997821
Them4	150.42	-2.37585	0.693734	-3.42473	0.000615404	0.0100274
Ggh	39.051	-3.2334	0.945414	-3.42009	0.000626004	0.0101735
Grm5	1173.32	-1.19156	0.348415	-3.41995	0.000626334	0.0101735
Rhobtb2	219.347	-2.23697	0.654201	-3.41939	0.000627609	0.0101783
Zcchc18	1297.6	-1.57329	0.460531	-3.41626	0.000634884	0.0102802
Adprh	381.046	-2.00115	0.586098	-3.41437	0.000639308	0.0103357
Cir1	169.603	-1.63959	0.48046	-3.41255	0.000643587	0.0103725
Fzd3	884.761	1.33312	0.390605	3.41296	0.000642622	0.0103725
BC049635	54.3453	-2.92896	0.858665	-3.41107	0.00064709	0.010406
Csmd3	478.989	-2.072	0.607629	-3.40998	0.000649686	0.010406
Fam126a	102.269	-2.97071	0.871048	-3.4105	0.000648431	0.010406
Rasgrf2	484.828	-1.9695	0.577517	-3.41029	0.000648941	0.010406
Ccdc177	34.0178	-3.45445	1.01423	-3.40599	0.000659242	0.010526
Chac1	58.7978	3.42159	1.00471	3.40556	0.000660282	0.010526
Mtus2	156.529	-2.35123	0.69049	-3.40517	0.00066124	0.010526
Wwc1	74.2206	-2.26356	0.664688	-3.40545	0.000660563	0.010526
Dgat2l6	43.3637	3.52815	1.03678	3.40299	0.000666529	0.0105939
Grem2	167.099	2.7584	0.810802	3.40206	0.000668789	0.0106136
Edem1	134.122	2.71091	0.796956	3.40158	0.000669963	0.0106159
Htatsf1	513.703	-1.72322	0.506755	-3.4005	0.000672625	0.0106304
Stxbp6	1257.61	-1.30815	0.384754	-3.39996	0.000673955	0.0106304
Zfand5	1950.38	1.07113	0.315036	3.40004	0.000673772	0.0106304
Pfkm	710.082	-1.53507	0.451658	-3.39874	0.000676968	0.0106617
Pts	105.349	-1.94648	0.573659	-3.39309	0.000691078	0.0108674
Mgst3	106.63	-2.5706	0.758423	-3.3894	0.000700456	0.0109982
Zc3h6	44.9974	-2.20615	0.651423	-3.38666	0.000707491	0.0110919
Snapc5	42.5781	-3.26166	0.964185	-3.38281	0.00071747	0.0112313
Ppap2b	120.7	-2.7028	0.79926	-3.38163	0.000720565	0.0112458
Ifrd1	531.455	2.27885	0.673817	3.382	0.000719599	0.0112458
Ddn	1545.75	-1.16333	0.34436	-3.37823	0.000729546	0.0113689
Tceal3	314.721	-1.39325	0.413354	-3.37061	0.000750017	0.0116703
Kcnh3	151.659	-2.1831	0.648224	-3.36782	0.000757662	0.0117716
Adam11	421.039	-2.0057	0.595833	-3.36621	0.00076209	0.011805
Pcdh17	1530.51	1.32726	0.394271	3.36635	0.00076169	0.011805
Asb6	161.47	2.4918	0.740897	3.36322	0.000770378	0.0118187
Dtd1	590.366	-2.07643	0.617515	-3.36257	0.000772216	0.0118187
Fundc2	122.046	-1.97516	0.587461	-3.3622	0.000773237	0.0118187
Hs6st1	229.893	2.44684	0.727629	3.36276	0.000771682	0.0118187
P4ha2	38.8748	3.40542	1.01283	3.36228	0.000773018	0.0118187
Pck2	29.9667	-3.4058	1.01237	-3.36419	0.000767698	0.0118187
Pus1	72.0871	-2.32423	0.690723	-3.36492	0.000765665	0.0118187
Snhg11	7716.74	1.54927	0.460614	3.36348	0.000769663	0.0118187
Ube2l6	105.696	-2.25482	0.67032	-3.36379	0.000768796	0.0118187
Selm	469.402	-1.83525	0.546021	-3.36114	0.000776227	0.0118469
Elmo1	312.852	2.78486	0.828695	3.36054	0.000777916	0.0118552
Camk2a	6728.91	-1.09048	0.324597	-3.35949	0.000780855	0.0118825
Tcf7l2	44.2995	2.77801	0.827437	3.35736	0.000786902	0.011957
Socs7	307.996	-1.66495	0.496347	-3.35441	0.000795336	0.0120674
Rtn4rl1	1257.62	1.2712	0.379028	3.35385	0.000796966	0.0120745
Nmnat2	512.567	-2.12317	0.633196	-3.35311	0.0007991	0.0120892
Slc9a8	186.271	-3.05367	0.911256	-3.35105	0.000805053	0.0121615
4932415G12Rik	149.528	-2.27478	0.679251	-3.34896	0.000811168	0.012236
Gucy1a3	133.815	-2.51308	0.751025	-3.3462	0.000819282	0.0123404
Fam214b	181.598	2.48976	0.745041	3.34178	0.000832423	0.0125202
Ndrg3	1707.92	-1.73511	0.519303	-3.34124	0.00083406	0.0125266
A930005H10Rik	95.5768	-2.63243	0.788105	-3.3402	0.00083717	0.0125551
Slc44a5	129.359	-2.55725	0.766041	-3.33826	0.000843048	0.0126151
Clns1a	534.554	-1.75883	0.5269	-3.33808	0.000843605	0.0126151
Zcchc5	54.641	-3.37453	1.01126	-3.33696	0.000847009	0.0126478
Aamdc	99.4829	-2.67607	0.803375	-3.33103	0.000865248	0.0129015
Adal	59.2141	-2.70847	0.81325	-3.33043	0.000867127	0.012911
Acyp1	70.5524	-2.14547	0.644733	-3.32769	0.000875706	0.0129642
C1ql2	1592.58	-1.85811	0.558331	-3.32797	0.000874815	0.0129642
Prkra	43.488	3.12427	0.938748	3.32812	0.000874334	0.0129642
Samd4b	170.986	1.65526	0.49739	3.3279	0.000875045	0.0129642
Lasp1	66.217	-2.7669	0.831962	-3.32575	0.000881811	0.013027
Nlk	343.138	1.73622	0.522086	3.32554	0.000882463	0.013027
Pstpip2	63.5242	-2.60452	0.783807	-3.3229	0.000890856	0.0131322
Zfp334	75.3602	3.38584	1.01907	3.32247	0.000892246	0.013134
Ppp1r12b	428.972	1.27389	0.38348	3.32193	0.000893979	0.0131409
Twf1	558.728	-1.42061	0.427883	-3.32009	0.000899879	0.0132088
Efr3a	840.537	1.58534	0.478146	3.31561	0.00091443	0.013328
Hipk2	280.782	2.76175	0.832853	3.31601	0.000913114	0.013328
Mmp17	573.745	-2.15873	0.651053	-3.31575	0.000913987	0.013328
Rapgef1	426.754	2.14865	0.647952	3.31606	0.000912962	0.013328
Vegfa	58.9399	2.1866	0.659359	3.31625	0.000912329	0.013328
Med8	286.085	2.2748	0.686265	3.31475	0.000917258	0.0133318
Siae	35.0668	-3.29694	0.994582	-3.3149	0.000916757	0.0133318
Tmbim4	232.119	2.03564	0.614242	3.31407	0.000919498	0.0133456
Rftn1	45.5836	-3.00133	0.905959	-3.31287	0.000923424	0.0133651
Slc27a1	184.219	-1.50211	0.453381	-3.31313	0.000922587	0.0133651
Actl6b	346.473	-2.05635	0.621021	-3.31125	0.000928818	0.0134058
Epor	96.9426	-3.03375	0.9161	-3.31159	0.000927675	0.0134058
Tppp3	57.8243	-2.99299	0.905591	-3.30501	0.000949729	0.0136885
9330159M07Rik	81.5772	1.66949	0.505343	3.30367	0.000954269	0.0137349
Mast3	1493.27	-1.06244	0.321744	-3.30213	0.000959548	0.0137917
Eif3c	1652.74	1.33013	0.40317	3.29918	0.000969673	0.0139179
4930444A02Rik	207.816	-1.95863	0.593936	-3.29771	0.000974766	0.0139716
Park7	1150.07	-1.07898	0.327295	-3.29665	0.000978436	0.0139856
Tada3	147.362	-2.5445	0.771828	-3.29673	0.000978191	0.0139856
Usp16	393.485	1.83334	0.556303	3.29558	0.0009822	0.01402
Stmn3	1711.07	-1.1772	0.357271	-3.29497	0.000984328	0.0140311
Aqp7	82.3478	1.8466	0.560594	3.29401	0.000987698	0.0140405
Cep44	54.3845	-2.75442	0.836101	-3.29436	0.000986456	0.0140405
Psmd14	1232.73	1.34133	0.407335	3.29294	0.000991463	0.0140747
Mmd	744.158	-1.38965	0.422208	-3.29139	0.000996923	0.0141328
1110038B12Rik	132.804	2.42344	0.736892	3.28874	0.00100638	0.0142474
Cds2	869.062	-1.393	0.423664	-3.28798	0.00100908	0.0142588
Map3k5	78.5346	-3.05084	0.927943	-3.28774	0.00100994	0.0142588
Chl1	657.04	-1.26416	0.384605	-3.28691	0.00101292	0.0142621
Ppp2r3d	49.0937	2.02023	0.614609	3.28702	0.00101252	0.0142621
Apcdd1	67.1366	-3.02314	0.920319	-3.28489	0.00102024	0.0142983
B3galt1	196.552	-2.28822	0.696636	-3.28467	0.00102101	0.0142983
Rnf123	88.9583	-2.46021	0.748895	-3.28512	0.00101938	0.0142983
Sgk3	73.5356	1.8108	0.551132	3.28559	0.00101767	0.0142983
Add2	1429.5	-1.34789	0.410539	-3.28322	0.00102628	0.014314
Il16	72.8171	-2.76344	0.841668	-3.28329	0.00102604	0.014314
Thra	585.029	-1.64786	0.501869	-3.28344	0.00102549	0.014314
4833424O15Rik	180.652	-2.10984	0.642768	-3.28244	0.00102914	0.0143346
Dhx37	55.4585	-2.35674	0.718861	-3.27844	0.00104384	0.0145199
Ier3ip1	610.123	1.07251	0.327298	3.27687	0.00104965	0.014576
Rtl1	105.171	2.75508	0.840838	3.27659	0.00105069	0.014576
Daglb	360.411	1.7223	0.525728	3.27603	0.00105277	0.0145854
Pea15a	2836.25	-1.05611	0.322428	-3.27549	0.00105478	0.0145937
Slc26a2	41.1103	3.49486	1.06726	3.27461	0.00105809	0.0146006
Urod	312.546	-2.28576	0.697995	-3.27474	0.00105758	0.0146006
Cln6	59.5336	-2.87151	0.878294	-3.26942	0.00107769	0.0148315
Otof	71.5599	-3.29582	1.00801	-3.26963	0.00107689	0.0148315
Zcchc2	58.0712	-2.74732	0.840532	-3.26855	0.00108101	0.0148574
Celf5	427.987	-1.37285	0.420078	-3.2681	0.00108274	0.0148615
Dkk3	103.114	-2.66885	0.816861	-3.26721	0.00108614	0.0148884
Mfge8	106.585	-3.14595	0.963112	-3.26644	0.00108909	0.0149092
Rsbn1l	80.2674	-2.16253	0.662397	-3.26471	0.00109578	0.014981
Cul3	461.538	1.73992	0.533169	3.26336	0.001101	0.0150325
Kcnb2	64.9405	-3.10335	0.951334	-3.2621	0.00110589	0.0150794
Ctc1	188.057	-2.39949	0.736258	-3.25904	0.00111791	0.0152232
Kcnc2	141.581	-3.10236	0.952114	-3.25839	0.00112047	0.0152381
Dpf1	350.497	-1.29497	0.397555	-3.25734	0.00112463	0.0152747
Ubxn1	473.802	1.38392	0.425596	3.25173	0.00114704	0.0155586
Vars2	73.1064	-3.00228	0.923514	-3.25094	0.00115025	0.0155818
B230118H07Rik	140.271	-2.74982	0.845977	-3.25047	0.00115215	0.0155848
Emc1	721.026	1.47928	0.455196	3.24978	0.00115496	0.0155848
Slc17a5	161.673	-1.66237	0.511592	-3.2494	0.00115649	0.0155848
Tef	902.636	-1.36581	0.420305	-3.24958	0.00115575	0.0155848
Slain1	37.7269	-2.91099	0.896816	-3.24592	0.00117073	0.0157563
Kdm6b	168.435	-2.11043	0.650273	-3.24545	0.00117264	0.0157615
Ubfd1	456.794	1.90935	0.588876	3.24235	0.00118547	0.0159133
Anxa6	582.631	-1.64562	0.507704	-3.2413	0.00118985	0.0159514
Kcna4	690.723	1.51777	0.469208	3.23475	0.0012175	0.0162799
Lmo1	155.274	-2.75389	0.851281	-3.235	0.00121644	0.0162799
Prex2	72.116	-1.85043	0.572392	-3.23281	0.0012258	0.0163698
Ifngr2	260.033	-1.96521	0.608482	-3.2297	0.0012392	0.0165274
March1	152.763	-1.9573	0.606505	-3.22717	0.00125021	0.0166528
Ldha	821.331	-1.55317	0.48176	-3.22395	0.00126438	0.0168199
Camk2n1	1978.05	-1.30996	0.40692	-3.21921	0.00128543	0.0170782
St3gal1	64.2094	-2.47944	0.770333	-3.21866	0.00128792	0.0170893
Lgi1	1417.38	-1.25515	0.390094	-3.21755	0.00129292	0.0171336
Plk5	360.283	-2.85393	0.887558	-3.21549	0.00130224	0.0172194
Riok3	383.575	1.21132	0.376725	3.21538	0.00130271	0.0172194
Limd2	1091.06	-1.83649	0.571446	-3.21377	0.00131006	0.0172945
Mapt	1275.26	-1.11312	0.346502	-3.21243	0.00131616	0.0173508
Mettl22	137.491	-2.85037	0.887384	-3.2121	0.00131768	0.0173508
Srsf9	282.085	-1.56066	0.486346	-3.20896	0.00133218	0.0175195
Col25a1	202.354	-2.42159	0.755424	-3.2056	0.00134782	0.0177027
Map6	355.365	-1.7264	0.538686	-3.20483	0.00135143	0.0177276
Dtymk	259.993	-1.55109	0.484104	-3.20404	0.00135512	0.0177536
Deaf1	432.778	-2.13669	0.667553	-3.20078	0.00137056	0.0178966
Psmd6	1246	1.43625	0.448683	3.20104	0.00136933	0.0178966
Zbtb18	917.976	-1.62019	0.506207	-3.20064	0.00137121	0.0178966
Id2	892.21	1.5194	0.475049	3.1984	0.00138191	0.0180135
Atp9a	593.383	-1.76635	0.552941	-3.19447	0.00140088	0.0182378
Exoc4	311.91	-1.89054	0.592222	-3.19229	0.0014115	0.0183531
Lrrc42	168.221	-2.02645	0.634882	-3.19186	0.0014136	0.0183573
Shisa4	740.6	1.3598	0.426293	3.18983	0.00142357	0.0184637
Btbd2	219.321	-2.53508	0.794988	-3.18883	0.00142849	0.0185043
Lrrc57	233.084	-2.0668	0.649168	-3.18376	0.00145374	0.0188079
Ccdc85b	439.861	-1.56058	0.490248	-3.18324	0.00145636	0.0188183
Rpn1	800.57	1.0902	0.342555	3.18256	0.00145981	0.0188394
1700086O06Rik	49.9744	-2.26706	0.712999	-3.17961	0.00147473	0.0189548
Bbs2	35.7616	-2.99057	0.940387	-3.18015	0.00147197	0.0189548
Chst1	741.183	-1.38192	0.434737	-3.17875	0.00147912	0.0189548
Mal2	413.837	-1.48508	0.467202	-3.17868	0.00147947	0.0189548
Scpep1	56.6955	2.27669	0.716223	3.17875	0.00147914	0.0189548
Sema3e	98.0958	2.007	0.631405	3.17863	0.00147973	0.0189548
Dync1h1	2063.05	1.01867	0.32064	3.177	0.00148806	0.019038
Trappc12	342.639	-2.03873	0.641837	-3.17639	0.00149119	0.0190545
Slc38a2	625.419	2.20305	0.693945	3.17468	0.00150002	0.0191437
Tmem48	56.6001	3.0228	0.952311	3.17418	0.00150263	0.0191534
Cct8	1473.05	1.23861	0.390465	3.17215	0.00151316	0.0192403
Slc38a9	289.509	2.30522	0.72663	3.17248	0.00151141	0.0192403
Ptprg	64.0275	-2.06155	0.650055	-3.17135	0.00151732	0.0192696
Gad1	950.666	-1.97631	0.623278	-3.17083	0.00152005	0.0192806
Arsb	561.364	-1.79243	0.565664	-3.16872	0.00153114	0.0193503
Med12	152.564	-2.23847	0.706301	-3.16929	0.00152814	0.0193503
Nudt10	85.8772	-2.41582	0.762337	-3.16896	0.00152983	0.0193503
Slc25a23	691.049	-1.48196	0.468392	-3.16394	0.0015565	0.0196468
Ctnna2	195.844	-1.48369	0.469039	-3.16326	0.00156015	0.0196689
Gmps	385.125	1.17194	0.370741	3.16106	0.00157195	0.0197936
Nr3c2	367.073	-1.85469	0.586919	-3.16005	0.0015774	0.0198381
Bc1	1889.18	1.57562	0.498914	3.1581	0.00158801	0.0199383
Sv2c	82.6644	2.35998	0.747412	3.15753	0.00159114	0.0199383
Ube3a	759.09	1.00738	0.319026	3.15768	0.00159028	0.0199383
Kcnj9	440.37	-1.51151	0.47885	-3.15655	0.0015965	0.0199813
C1qtnf4	199.189	-1.59667	0.506027	-3.1553	0.00160333	0.0200294
Zfand2a	295.769	1.80432	0.571867	3.15514	0.00160421	0.0200294
4930506M07Rik	149.082	-1.63254	0.517486	-3.15476	0.0016063	0.0200314
Ccnt2	950.935	1.89712	0.601472	3.15413	0.00160978	0.0200506
Nphp1	48.9711	-2.46475	0.781633	-3.15334	0.00161415	0.0200569
Pcnxl2	73.8231	-2.43317	0.771551	-3.15361	0.00161267	0.0200569
Ldhb	1847.54	-1.11519	0.353866	-3.15144	0.00162469	0.0201636
Cntn2	34.596	-2.82592	0.897057	-3.15021	0.00163154	0.0202245
Racgap1	1871.28	1.14556	0.363776	3.14909	0.0016378	0.0202279
2610017I09Rik	81.8303	-2.68504	0.852728	-3.14876	0.00163963	0.0202279
Nsf	6068.06	-0.873278	0.277308	-3.14912	0.00163761	0.0202279
Slc22a17	1300.61	-1.2136	0.385297	-3.14977	0.00163397	0.0202279
6330415B21Rik	105.425	-2.09451	0.665617	-3.14672	0.00165115	0.0203459
Lrrc17	2995.27	1.57484	0.501568	3.13984	0.00169041	0.0208049
Cby1	139.964	-2.56301	0.816625	-3.13854	0.00169794	0.020843
Adck1	160.725	-2.01437	0.641875	-3.13826	0.00169954	0.020843
Eprs	1457.08	1.39567	0.444647	3.13884	0.00169621	0.020843
Psmb6	1624.54	1.43682	0.458872	3.1312	0.00174091	0.0213252
Rpl22l1	403.822	1.08423	0.34638	3.13018	0.001747	0.0213745
Nudt18	179.902	-2.25219	0.719967	-3.12818	0.00175892	0.0214949
Zfp282	144.85	2.76221	0.883427	3.1267	0.00176783	0.0215783
Abr	3339	0.852124	0.272618	3.12571	0.00177377	0.021617
Glrb	328.19	-1.65167	0.528453	-3.12548	0.00177517	0.021617
Inpp5k	320.993	-2.35461	0.753469	-3.12502	0.00177792	0.0216251
C77080	29.6215	-3.29527	1.05466	-3.12449	0.00178114	0.0216389
Mgrn1	642.225	-1.4023	0.448891	-3.12392	0.00178458	0.0216552
Cbx4	186.167	-1.82635	0.58476	-3.12324	0.0017887	0.0216694
Uhrf1bp1l	899.684	1.61181	0.516104	3.12304	0.00178993	0.0216694
Gpr22	1265.25	1.19159	0.382204	3.11769	0.00182275	0.022041
Krba1	329.838	-1.93953	0.622407	-3.11618	0.00183211	0.0221284
Gpr37	156.59	-2.10644	0.676616	-3.11319	0.00185075	0.0223275
Tcta	276.797	2.30299	0.740188	3.11136	0.00186225	0.0224401
Gemin4	47.2338	-3.14318	1.01124	-3.10824	0.00188204	0.0226522
Mfsd2a	75.3201	3.01409	0.970217	3.10661	0.00189243	0.0227509
B3gnt1	317.016	-2.01452	0.648651	-3.10571	0.00189824	0.0227943
Endod1	122.136	-2.73203	0.880317	-3.10347	0.00191269	0.0229412
Phactr1	696.26	-1.5811	0.509551	-3.10293	0.00191613	0.0229559
Psmd13	825.58	1.55295	0.501143	3.09881	0.00194297	0.0232505
Adam8	136.84	-2.84144	0.917259	-3.09775	0.00194995	0.0232547
Cnp	126.576	2.42022	0.781288	3.09774	0.00195005	0.0232547
Eml1	60.1685	-2.78626	0.899277	-3.09833	0.00194615	0.0232547
Wnt7b	133.927	-2.35831	0.761396	-3.09736	0.00195255	0.0232578
Elovl2	122.982	2.75389	0.889352	3.09651	0.00195813	0.0232975
Tma16	120.23	2.35857	0.762367	3.09375	0.00197643	0.0234883
Phf23	217.653	2.62804	0.849861	3.09231	0.00198603	0.0235753
Nbea	1457.6	-0.964923	0.312376	-3.08898	0.00200844	0.023814
Dhrs7b	141.458	-2.82349	0.914653	-3.08695	0.00202221	0.0239499
Psma2	1524.83	1.31118	0.424875	3.08603	0.00202845	0.0239964
Paip2	700.423	-1.0573	0.342903	-3.08336	0.00204675	0.0241853
Usp14	747.149	1.29359	0.419695	3.08221	0.00205472	0.0242518
Nudt17	52.5088	-2.98992	0.970287	-3.08148	0.00205972	0.0242581
Pxdn	666.584	1.98075	0.642868	3.08111	0.00206228	0.0242581
Txndc15	478.597	1.87091	0.607152	3.08145	0.00205998	0.0242581
Psmd7	1130.16	1.11823	0.363266	3.07826	0.00208214	0.024464
Ccdc90a	107.458	2.62406	0.853572	3.07421	0.00211059	0.0247421
Ttn	60.4844	3.15825	1.02724	3.0745	0.00210856	0.0247421
Fam171b	876.122	-1.35738	0.441867	-3.07192	0.00212689	0.024905
Shisa7	482.314	-2.0825	0.678203	-3.07062	0.00213618	0.0249856
Magi1	390.433	-1.92228	0.626182	-3.06984	0.00214173	0.0250008
Sobp	391.284	-1.57878	0.514301	-3.06976	0.0021423	0.0250008
Gstm7	361.993	-1.76539	0.575383	-3.0682	0.0021535	0.0251032
Usp45	282.211	1.65452	0.539717	3.06552	0.00217288	0.0253007
Gnb2	540.119	-1.40011	0.457088	-3.0631	0.00219058	0.0254781
Tspan7	4932.65	-0.708784	0.231542	-3.06115	0.00220487	0.0256156
Adck2	68.5492	-2.82813	0.924925	-3.05768	0.00223055	0.0257733
Epn2	615.477	-1.69902	0.555523	-3.05841	0.00222513	0.0257733
Naa16	188.966	2.08011	0.680258	3.05783	0.00222943	0.0257733
Rhog	55.5607	3.08942	1.01035	3.05779	0.00222979	0.0257733
Sacm1l	289.94	1.93756	0.633678	3.05764	0.00223089	0.0257733
Gmpr	207.686	-2.69939	0.882937	-3.05728	0.00223356	0.0257755
Gss	186.663	-2.29134	0.749781	-3.05601	0.00224304	0.0258274
Krt12	69.3271	-3.03006	0.991507	-3.05602	0.00224298	0.0258274
Adrm1	820.483	1.17749	0.385423	3.05506	0.00225014	0.0258595
Sms	397.643	-1.64314	0.537857	-3.05497	0.00225082	0.0258595
Cops5	674.142	1.23857	0.405589	3.05377	0.00225988	0.0259348
Zfp191	161.337	-1.75248	0.574323	-3.05139	0.00227783	0.0261119
Phf1	123.86	2.8227	0.925348	3.05042	0.00228524	0.0261679
Apaf1	158.528	-2.0619	0.676407	-3.04831	0.0023013	0.0262358
Fancm	84.9235	2.60299	0.8538	3.04871	0.00229829	0.0262358
Spag5	168.967	-2.75257	0.902926	-3.0485	0.00229987	0.0262358
Tanc1	996.146	1.348	0.442191	3.04845	0.00230028	0.0262358
Mirg	126.647	2.68861	0.882187	3.04767	0.00230625	0.0262429
Slc5a6	88.4321	-3.02663	0.993129	-3.04757	0.00230698	0.0262429
Ccdc59	316.558	1.33915	0.439729	3.0454	0.00232367	0.0263748
Evc2	75.7854	-3.0976	1.01707	-3.04562	0.00232204	0.0263748
Topbp1	93.2213	2.65096	0.870616	3.04493	0.00232738	0.026388
Rab28	378.117	-2.08104	0.68369	-3.04384	0.00233581	0.0264258
Jup	111.796	2.55437	0.839185	3.04387	0.00233554	0.0264258
Glo1	772.555	-1.72614	0.567183	-3.04336	0.00233949	0.0264385
Zfp532	195.296	-2.28652	0.751543	-3.04243	0.00234677	0.0264919
P2rx4	65.1105	-3.07884	1.0121	-3.04202	0.00234999	0.0264993
Mzt2	89.679	-2.40079	0.789455	-3.04107	0.00235741	0.0265541
Add1	1723.14	-0.918362	0.30216	-3.03932	0.00237113	0.0266797
Sec61a1	631.461	1.35711	0.446659	3.03835	0.00237876	0.0267365
Afg3l2	622.19	1.36811	0.450764	3.03509	0.00240461	0.0269978
Wdr41	146.79	-1.83145	0.603771	-3.03336	0.00241848	0.0271242
Syt17	444.387	-2.40626	0.793422	-3.03276	0.0024233	0.0271488
Map3k4	386.425	-1.72066	0.567539	-3.03178	0.00243113	0.0272071
Lars2	367861	1.5608	0.514939	3.03104	0.00243711	0.0272153
Ppil4	917.913	1.40266	0.462724	3.03131	0.00243493	0.0272153
Fip1l1	331.934	1.21328	0.400765	3.02742	0.00246648	0.027484
Tusc2	367.344	-1.86533	0.616137	-3.02746	0.00246621	0.027484
Smarcb1	555.583	-1.34072	0.442907	-3.0271	0.00246915	0.0274842
8430429K09Rik	51.9357	-2.42858	0.802525	-3.02617	0.00247675	0.0275097
Ptprs	1050.55	-1.46088	0.482698	-3.02649	0.00247412	0.0275097
Mia3	743.971	1.17215	0.388016	3.02087	0.00252048	0.0279654
Psmd11	1333.71	1.41815	0.469677	3.01942	0.00253256	0.0280694
Bend6	153.424	-2.16279	0.71671	-3.01767	0.00254727	0.0281411
Elp3	278.043	-2.27681	0.75457	-3.01736	0.00254989	0.0281411
Gabra5	490.566	-1.55942	0.516656	-3.01828	0.00254211	0.0281411
Kndc1	220.683	-2.25429	0.747063	-3.01753	0.00254841	0.0281411
Actg1	5218.06	-0.86319	0.286191	-3.01613	0.00256022	0.028203
Rbm34	392.037	1.20637	0.399984	3.01605	0.00256094	0.028203
Nckap5	41.0507	-2.83846	0.942012	-3.01319	0.00258514	0.0284091
Susd1	86.7781	-2.82103	0.936221	-3.01321	0.00258504	0.0284091
Pdcd4	474.1	-1.27736	0.423983	-3.01277	0.00258875	0.0284186
Sorcs2	41.0809	-2.71426	0.901369	-3.01127	0.00260159	0.0285294
Phf10	69.8561	2.40523	0.798979	3.01038	0.00260924	0.0285529
Ppfibp1	101.453	-2.45639	0.815915	-3.01059	0.0026074	0.0285529
Csrnp3	439.169	-1.38561	0.460874	-3.00648	0.00264292	0.0288909
Ccnd2	533.193	-1.61458	0.538425	-2.99871	0.00271129	0.0295759
Elk1	411.619	-1.5218	0.507482	-2.99874	0.00271102	0.0295759
Nln	151.234	-2.45932	0.820604	-2.99696	0.00272683	0.0297142
Trnp1	115.614	1.81734	0.606526	2.99631	0.00273265	0.0297463
Astn1	651.386	-1.81598	0.607246	-2.99052	0.00278505	0.0302612
Chrm1	1330.49	-1.087	0.363648	-2.98916	0.00279748	0.0302612
Eif2c4	103.255	-2.37204	0.793395	-2.98974	0.00279219	0.0302612
Ggact	57.6882	-2.45216	0.820123	-2.98999	0.00278986	0.0302612
Phyhip	2375.18	-1.15058	0.384896	-2.98933	0.00279594	0.0302612
Ubxn8	143.582	1.90206	0.636291	2.9893	0.00279617	0.0302612
Slc15a2	47.2393	-3.18447	1.06554	-2.98858	0.00280277	0.0302868
Ypel5	1700.83	1.09005	0.364841	2.98773	0.00281059	0.0303398
Zmat1	82.6762	-2.71725	0.909578	-2.98738	0.00281381	0.0303429
Syp	2322.45	-0.973454	0.326076	-2.98536	0.00283249	0.0305126
Nat8l	571.772	-1.57099	0.526426	-2.98427	0.0028426	0.0305897
Nit1	120.869	-2.30564	0.772934	-2.98297	0.00285462	0.0306871
Camkk2	343.804	-1.80276	0.60467	-2.9814	0.00286931	0.0307812
Polr2e	780.672	-1.56741	0.52568	-2.98168	0.00286673	0.0307812
Stra13	68.8066	-2.46612	0.827375	-2.98066	0.00287631	0.0308244
Acot3	101.977	-2.51326	0.843646	-2.97904	0.00289149	0.0309231
Slc12a5	1057.36	-1.291	0.433342	-2.97917	0.00289032	0.0309231
Sirt5	56.1684	-2.86584	0.963334	-2.97492	0.00293064	0.0313095
Kif2a	430.303	1.40621	0.473176	2.97185	0.00296011	0.0315593
Zswim5	82.2721	-2.76686	0.93101	-2.97189	0.00295976	0.0315593
Fhad1	69.3764	-2.51311	0.845738	-2.9715	0.00296346	0.0315626
Rhot2	227.921	-1.94338	0.654251	-2.97039	0.00297422	0.0316121
Ebpl	45.9819	-2.70157	0.909409	-2.97069	0.00297133	0.0316121
Syt16	281.662	-2.27269	0.765232	-2.96994	0.00297862	0.0316265
Trmt6	549.487	1.42776	0.480796	2.96957	0.00298214	0.0316314
Klhdc5	58.6529	-2.66437	0.897415	-2.96894	0.00298829	0.0316643
Elac2	138.593	2.5256	0.851515	2.96601	0.00301692	0.0318873
Fus	336.368	-1.08809	0.366951	-2.96521	0.00302472	0.0318873
Rnf182	239.204	-1.86235	0.627846	-2.96626	0.00301447	0.0318873
Tmc7	43.2656	-3.08857	1.04144	-2.96567	0.00302026	0.0318873
Tmem106c	82.2317	-2.82871	0.953917	-2.96537	0.00302322	0.0318873
Slc6a8	290.486	1.84139	0.621333	2.96361	0.00304055	0.0319891
Thap3	108.474	-2.45629	0.828738	-2.96389	0.00303777	0.0319891
Crmp1	953.932	-1.05763	0.357091	-2.9618	0.00305848	0.032145
Cx3cr1	337.433	1.96994	0.66524	2.96125	0.00306389	0.0321693
Fyttd1	857.758	1.18269	0.39944	2.96087	0.00306772	0.0321769
Gtf3c5	176.327	-2.38084	0.804213	-2.96046	0.00307178	0.0321869
Tpi1	3221.06	-0.991378	0.335382	-2.95597	0.00311688	0.0326265
Tgfa	59.9432	-2.25569	0.763197	-2.95558	0.0031208	0.0326346
AU040320	345.153	-1.67941	0.568571	-2.95374	0.00313952	0.0327683
Itpripl1	70.8688	1.93813	0.65617	2.9537	0.00313991	0.0327683
Dcaf17	220.767	-1.25999	0.426732	-2.95265	0.00315059	0.0328151
Pde4a	425.883	-1.09984	0.372496	-2.95264	0.00315073	0.0328151
Gria4	231.979	2.42616	0.822472	2.94984	0.00317941	0.0330805
Chst2	250.436	-1.82202	0.618857	-2.94417	0.00323819	0.0336583
Cnpy3	332.883	-1.93508	0.657446	-2.94332	0.00324707	0.0337169
Paqr7	100.902	-2.31119	0.785321	-2.94299	0.00325057	0.0337193
Zbtb5	56.7786	-2.87783	0.978114	-2.94222	0.00325869	0.0337698
Aes	458.767	-1.53566	0.522217	-2.94065	0.0032752	0.033907
Opcml	490.209	-1.69964	0.578128	-2.9399	0.00328318	0.0339556
Vstm2a	888.406	-1.63699	0.557141	-2.93819	0.00330138	0.0341099
Cacybp	932.23	1.28757	0.438278	2.93778	0.00330571	0.0341206
Sqstm1	4244.52	1.00573	0.342394	2.93734	0.00331041	0.0341351
Syt10	67.6502	-2.5556	0.870212	-2.93676	0.00331664	0.0341654
Gorasp1	90.5911	-2.48027	0.844912	-2.93554	0.0033297	0.0342318
Rapgef2	298.554	-1.65921	0.565186	-2.93568	0.00332814	0.0342318
Elmod1	684.799	-1.27125	0.433374	-2.93336	0.00335311	0.0344383
Larp4	206.602	1.53691	0.524106	2.93243	0.00336318	0.0344839
Rock2	1272.51	0.908298	0.309752	2.93234	0.00336421	0.0344839
Kcnab2	829.385	-1.15653	0.394962	-2.9282	0.00340927	0.0349114
Tmtc1	394.153	1.32336	0.452092	2.92719	0.00342036	0.0349904
Fam19a2	276.789	-2.12565	0.72643	-2.92616	0.00343178	0.0350453
Tbc1d7	94.3839	-2.62981	0.898747	-2.92609	0.0034325	0.0350453
Dcc	254.948	-1.58077	0.540459	-2.92486	0.00344614	0.0351154
Mc1r	75.4828	1.4449	0.493997	2.92491	0.00344554	0.0351154
Zfr2	147.109	-1.93302	0.660972	-2.92451	0.00345	0.0351202
Lrrn1	355.167	-2.1435	0.733181	-2.92357	0.00346043	0.0351918
Tspyl5	700.193	1.35721	0.464454	2.92216	0.00347616	0.0353171
Cry1	128.988	2.19669	0.751894	2.92154	0.00348304	0.0353524
Extl2	406.597	-2.22414	0.762575	-2.91662	0.00353848	0.0357562
Agap2	177.454	-1.38546	0.474965	-2.91697	0.00353445	0.0357562
Fbxw17	84.7981	-2.63355	0.903083	-2.91617	0.00354354	0.0357562
Hint1	1205.22	1.02481	0.351279	2.91737	0.00353002	0.0357562
Pim2	201.827	-2.20771	0.756811	-2.91712	0.00353281	0.0357562
Pus7l	33.2593	3.24653	1.11322	2.91633	0.00354178	0.0357562
4933431E20Rik	210.439	-1.67127	0.573719	-2.91305	0.00357912	0.0360802
Atp5g2	379.973	-1.29957	0.446468	-2.91078	0.00360532	0.0361747
Hspd1	1183.87	1.02343	0.351607	2.91072	0.00360595	0.0361747
Rbm6	424.039	1.61789	0.555611	2.91191	0.0035923	0.0361747
Spink10	252.945	2.38791	0.820355	2.91083	0.00360475	0.0361747
Tmem132a	551.679	-1.37489	0.472344	-2.91079	0.00360515	0.0361747
Ankrd26	78.1987	-2.11596	0.72709	-2.91018	0.00361225	0.0362029
Ablim3	366.112	-1.86651	0.641618	-2.90907	0.003625	0.0362955
Cenpv	69.0964	-2.18279	0.750688	-2.90772	0.00364072	0.0364178
Cst3	5443.42	1.19679	0.411676	2.90712	0.00364772	0.0364391
Pak6	863.142	1.38128	0.475212	2.90667	0.00365301	0.0364391
Tmem47	711.559	1.68892	0.581057	2.90663	0.00365341	0.0364391
Ccnd3	43.3224	-2.71107	0.933103	-2.90544	0.00366741	0.0364927
Ppapdc1a	228.979	2.24698	0.773416	2.90527	0.00366934	0.0364927
Sept3	1503.89	-1.02794	0.353775	-2.90563	0.00366513	0.0364927
2900011O08Rik	936.58	-1.51255	0.520676	-2.90497	0.00367292	0.0364933
Gm15800	1181.99	-1.08988	0.375329	-2.9038	0.00368663	0.0365323
Nt5dc2	51.1576	-2.52723	0.870254	-2.90402	0.0036841	0.0365323
Ubash3b	220.21	-1.83495	0.631928	-2.90373	0.00368742	0.0365323
Tmem101	85.3996	-2.15935	0.744011	-2.90231	0.00370426	0.0366641
Adipor2	49.7626	2.35638	0.81223	2.90113	0.00371824	0.0367673
D830030K20Rik	713.16	1.54967	0.534344	2.90013	0.00373008	0.036839
Kctd13	593.837	-1.85464	0.63955	-2.89992	0.00373261	0.036839
Bicd1	539.972	1.45871	0.503309	2.89824	0.00375263	0.0370015
Lin54	59.9924	2.20518	0.760984	2.8978	0.00375796	0.0370187
Pax6	31.294	-2.3928	0.826029	-2.89675	0.00377053	0.0371073
Asnsd1	45.8668	-2.32931	0.804324	-2.89599	0.00377969	0.0371622
Zbtb20	1374.81	-1.44232	0.498216	-2.89498	0.0037918	0.0372459
Ano10	83.4827	2.53259	0.876416	2.88972	0.00385591	0.0378397
Lonp1	400.322	1.92099	0.665047	2.8885	0.00387086	0.0379506
Wnk2	166.748	-1.85491	0.642249	-2.88815	0.00387518	0.037957
2410006H16Rik	122.872	1.72886	0.598778	2.88731	0.00388554	0.0380225
Foxk1	190.038	-1.82486	0.632301	-2.88607	0.00390086	0.0381005
Tpp1	323.832	-2.00564	0.694895	-2.88625	0.0038986	0.0381005
Fam160b2	193.827	-1.3245	0.459218	-2.88424	0.00392356	0.0382861
Rbm45	63.7852	1.37042	0.475342	2.88303	0.00393871	0.0383978
Esyt3	58.594	-2.67522	0.928372	-2.88162	0.00395632	0.0384377
Fbxo2	132.45	2.59847	0.901676	2.88182	0.00395387	0.0384377
Haghl	259.134	-2.08743	0.724358	-2.88177	0.0039545	0.0384377
Inpp5f	389.834	1.78045	0.61795	2.88122	0.00396135	0.0384377
Rorb	464.265	1.91943	0.666167	2.8813	0.00396036	0.0384377
Ddo	54.984	-2.60931	0.905935	-2.88024	0.00397369	0.0384943
Tm7sf3	167.127	-2.27842	0.791072	-2.88017	0.00397461	0.0384943
Sp1	106.521	2.5939	0.900952	2.87907	0.00398855	0.0385932
Tbc1d8b	73.1492	-1.72663	0.599951	-2.87795	0.00400273	0.0386943
Dhx8	199.403	1.6888	0.586996	2.87703	0.00401437	0.0387707
Kcng2	147.897	-2.26202	0.786343	-2.87664	0.00401936	0.0387827
Atl1	552.812	1.31279	0.456506	2.87573	0.00403097	0.0388224
Pcdhb9	83.8411	-2.90532	1.01025	-2.87584	0.00402953	0.0388224
Rab3gap1	418.731	1.42209	0.494674	2.87481	0.00404273	0.0388996
Nedd4	1742.33	-1.10081	0.383221	-2.87252	0.00407211	0.0391459
3110035E14Rik	173.869	-1.764	0.614945	-2.86855	0.00412355	0.0394999
Lcmt2	348.694	1.11013	0.386946	2.86896	0.0041182	0.0394999
Rps12	450.176	0.998318	0.348027	2.8685	0.00412418	0.0394999
Sox5	33.8852	-2.55149	0.889443	-2.86864	0.00412245	0.0394999
Cx3cl1	2584.97	-0.738581	0.25762	-2.86693	0.00414468	0.039623
Grik3	136.266	-1.67143	0.582991	-2.86699	0.0041439	0.039623
Nrip3	487.129	1.90611	0.665211	2.86543	0.00416444	0.0397752
Hspe1	541.602	1.32496	0.462908	2.86225	0.00420643	0.0400287
Marf1	338.576	-1.3701	0.478628	-2.86255	0.00420249	0.0400287
Plcb1	883.414	-1.06568	0.372285	-2.86253	0.00420268	0.0400287
Sema6b	56.1936	-2.54415	0.888699	-2.86278	0.00419937	0.0400287
Sorl1	580.533	-1.39475	0.487495	-2.86106	0.00422233	0.0401431
Dlg3	496.773	-1.25977	0.440442	-2.86024	0.00423316	0.0402092
Rsrc1	294.141	-1.78561	0.624374	-2.85985	0.00423848	0.0402229
Gabrb3	1036.91	-1.21105	0.423583	-2.85907	0.00424884	0.0402842
Gna13	89.9784	-2.2219	0.777336	-2.85835	0.0042585	0.040339
Nfia	1169.55	-1.07879	0.377479	-2.85788	0.00426476	0.0403614
Dscam	376.942	-1.97133	0.689957	-2.85718	0.0042742	0.0404138
Rad17	127.428	2.44732	0.85669	2.85672	0.00428046	0.0404361
Ptpro	437.631	1.01563	0.355732	2.85504	0.00430308	0.0405758
Vps37a	529.998	1.26514	0.443115	2.8551	0.00430239	0.0405758
Lypd1	103.731	-2.05827	0.721238	-2.8538	0.00431995	0.0406418
Prkdc	362.863	-2.33721	0.818925	-2.854	0.0043172	0.0406418
Cyp51	207.962	1.99039	0.697485	2.85366	0.00432184	0.0406418
Ctsf	204.469	-2.17723	0.763223	-2.85268	0.00433528	0.0406711
Nagpa	96.909	2.81047	0.985242	2.85257	0.00433673	0.0406711
Zbtb14	99.8908	-2.54498	0.892102	-2.85279	0.00433373	0.0406711
Tmem150c	193.937	-2.14761	0.752951	-2.85225	0.00434108	0.0406751
Dzip3	786.397	1.24166	0.435498	2.85113	0.00435648	0.0407457
R3hdm4	1441.79	-0.740622	0.259761	-2.85117	0.00435586	0.0407457
Rab14	1712.98	0.998602	0.350294	2.85076	0.00436152	0.040756
AI314180	673.586	1.37521	0.482608	2.84954	0.00437832	0.0408026
Calm3	2816.18	-0.862514	0.302639	-2.84998	0.00437224	0.0408026
Dnase2a	62.7364	1.68038	0.589702	2.84954	0.00437825	0.0408026
Abhd12	897.818	-1.26107	0.442792	-2.848	0.00439949	0.0409294
Elovl5	82.2756	-2.05821	0.722692	-2.84798	0.00439982	0.0409294
Map2k7	243.616	-1.53361	0.538663	-2.84706	0.0044125	0.0410105
Cltb	1648.46	1.33088	0.467939	2.84414	0.00445308	0.0412866
Crlf1	141.564	-2.23132	0.784402	-2.84462	0.00444649	0.0412866
Ufd1l	939.532	1.48182	0.52102	2.84407	0.00445416	0.0412866
Pofut1	69.5592	-2.61866	0.920962	-2.84339	0.00446362	0.0413373
Kcnq2	591.607	-1.37355	0.483786	-2.83916	0.00452322	0.0418519
Acadvl	396.338	2.38435	0.840129	2.83807	0.00453868	0.0419488
Slc24a2	987.054	-0.826189	0.291132	-2.83785	0.00454179	0.0419488
Ocln	81.344	-2.21139	0.779455	-2.8371	0.00455256	0.0420108
Nrsn2	52.9729	-2.62673	0.926881	-2.83394	0.00459778	0.0423647
Psme4	376.371	1.70277	0.600868	2.83385	0.00459908	0.0423647
Zfp846	81.5106	-2.53934	0.896302	-2.83313	0.00460941	0.0424221
Plekhb1	376.25	-1.93494	0.683179	-2.83226	0.00462201	0.0424902
Saal1	107.851	-2.68788	0.949092	-2.83205	0.00462501	0.0424902
Prss23	53.4018	2.92918	1.03527	2.8294	0.00466354	0.0428062
Rbfox1	2315.16	-0.862981	0.305139	-2.82816	0.00468167	0.0429347
Iqcb1	213.334	1.90432	0.673734	2.82652	0.00470571	0.043117
Nicn1	410.604	-1.43922	0.509379	-2.82544	0.00472152	0.0431473
Rbbp7	1586.15	1.25065	0.44261	2.82562	0.00471885	0.0431473
Scg3	311.932	-1.44797	0.512461	-2.82551	0.00472052	0.0431473
Bdp1	555.89	1.47598	0.522614	2.82423	0.00473946	0.0432593
Fam173a	346.714	-1.86761	0.661324	-2.82405	0.00474211	0.0432593
Npas2	38.5403	2.82531	1.0008	2.82306	0.00475683	0.0433553
Sod1	2102.27	0.873082	0.30945	2.8214	0.00478151	0.043542
Nedd4l	1413.43	-0.919588	0.326086	-2.82008	0.00480118	0.0436827
Chst12	65.5408	-2.48597	0.881815	-2.81915	0.00481515	0.0437714
Cct2	765.626	1.29882	0.460833	2.81842	0.00482601	0.0437938
Psma3	1757.58	1.03168	0.366049	2.81842	0.00482607	0.0437938
Abcg1	361.773	-1.93662	0.688255	-2.81381	0.00489582	0.0442549
Olfm2	29.3066	-2.67227	0.94953	-2.81431	0.00488824	0.0442549
Park2	73.3549	-2.67936	0.952126	-2.81408	0.00489173	0.0442549
Phf21a	225.516	-1.38983	0.49396	-2.81365	0.00489823	0.0442549
Sort1	911.661	-1.60239	0.569415	-2.8141	0.00489141	0.0442549
Dixdc1	322.987	-1.76062	0.625845	-2.81319	0.00490521	0.0442794
Rab3d	156.608	-2.00035	0.711184	-2.8127	0.00491274	0.0443087
Scrn3	89.1995	-2.30266	0.819042	-2.81141	0.00493253	0.0444486
Trmt2a	342.634	-1.93161	0.687252	-2.81064	0.00494438	0.0445166
Emc10	498.164	-1.25524	0.446898	-2.80878	0.00497298	0.0447167
Tax1bp1	930.089	1.36338	0.485426	2.80863	0.00497523	0.0447167
Trim46	494.697	-1.6045	0.571414	-2.80795	0.00498579	0.0447727
Rab27a	152.253	-1.63689	0.583084	-2.80729	0.00499595	0.0448252
Rrp1b	126.578	1.82936	0.652528	2.8035	0.00505511	0.0453167
Gal3st3	359.361	-1.3245	0.473554	-2.79694	0.00515897	0.0462078
