# Supplementary material for: Engram-specific transcriptome profiling of contextual memory consolidation
Source: Nat Commun. 2019 May 20;10:2232. doi: 10.1038/s41467-019-09960-x (PMC6527697; doi:10.1038/s41467-019-09960-x)
Supplement: Supplementary file 8 — Supplementary Data 4 [file 41467_2019_9960_MOESM8_ESM.xlsx]

## Sheet: HC
Gene name	Rao-Ruiz. et. al.	Hermey, G. et. al., PLOS One, 2016	Hermey, G. et. al., PLOS One, 2016	Lacar, B. et. al., Nat Comm., 2016	Cho, J., et. al., Science, 2015	Cho, J., et. al., Science, 2015	Cho, J., et. al., Science, 2015	Cho, J., et. al., Science, 2015	Cho, J., et. al., Sci. Rep., 2016
	24 h post FC	24 h post KA vs. Sal	1 h post KA vs. Sal	1 h post NE vs. HC	5 min post CFC vs. HC	10 min post CFC vs. HC	30 min post CFC vs. HC	4 h post CFC vs. HC	6 h post AFC/Shock only vs. Bulk tissue
	Dentate gyrus (dVenus+ vs. dVenus–)	Whole hippocampus	Whole hippocampus	Dentate Gyrus (Fos+ nuclei)	Whole hippocampus	Whole hippocampus	Whole hippocampus	Whole hippocampus	Temporal association cortex (dVenus+ vs. TeA)
	Log2 fold change	Log2 fold change	Log2 fold change	Log2 fold change	Log2 fold change	Log2 fold change	Log2 fold change	Log2 fold change	Log10 fold change
Psen1	-7.85597	0.398215	0.382685
Fbxo21	-7.17535	0.435713
Arc	8.12129		4.41792	11.3425		0.460944	0.447275		2.30065
Shroom2	-7.45819	-0.493775		-6.15469
Zfp143	-6.74166	0.673841
Yod1	8.10477	0.520857	-0.725493
Gcn1l1	7.67523	-0.588993
Lrrn1	-6.81006		-0.68509		0.0817258
Eif2c2	6.90183
Gnpat	-7.01061		-0.476059
Pik3c3	7.17676
Col4a3bp	7.8684	0.36154	-0.784282
Trmt2a	-7.35337		0.381661
Pitpnb	-6.37513	0.632615
Aktip	-4.27623	-0.415019	0.632049
Ccdc6	-6.48098		0.543457	1.17973
Snap25	-2.40448	-1.47909	-1.0915
Zfpl1	-6.7265
Entpd7	7.29363		0.560975
Rab4a	-6.66335	-0.49052
Olfr856-ps1	4.13646
Homer2	6.52409	0.497627	0.370756
Fat4	5.89682	-0.953507	-1.38435
Fn3krp	-6.66621	-1.0488	-0.80199
Slc25a12	-6.08468	-0.906588	-1.24119
Flot2	-6.9962			-6.12952
Gtf2a2	-6.1363
Rasal1	-4.74779	-0.407705		-7.73525
Siglech	6.01182
Chn1	-3.57701
Clstn1	-4.79073		0.703888
Stx12	-3.62803
Snrpa1	-6.68014	0.660072	0.576253
Asap1	6.50463
Slc18a2	-5.14734	-1.38846	-2.19233
Glud1	5.7378
Psenen	-6.02819		-0.382109
Phf3	4.92798	0.592624	0.801195
Wdr41	-5.94581	0.407213
Slc7a11	5.21191			1.19841
Setbp1	-5.93922
Dbndd2	-3.73533
Necab2	-5.98873
Sox9	5.10523	0.467694		2.21474
Ankrd17	3.66373	-0.462742	0.349497
Ptcra	5.32153
Gps1	-5.81014
Orai2	-5.544
Ruvbl1	-4.30411
Ehmt1	6.30644
Got1	-2.96798		0.663028
Flot1	-5.48801			-7.62069
Ctss	4.11426				0.0337475
Caml	4.58692		-0.49814	-5.66245
Hid1	-3.57713		-0.501563
Atp6v1g2	-4.35415
Lpgat1	4.01633	0.88361	1.01097
Sec24a	5.5119
Crym	-4.84403	-0.606939
Atp1a2	2.9958	-0.706321
Sgtb	5.7811
5330434G04Rik	5.93762
Kidins220	-2.93389	0.629794	0.595671
Hpca	-2.36498		-0.446137
Ncald	-2.5311	-1.24919
Ccdc41	5.96927
Tceb1	-4.68227	0.450978
Cnot10	-5.49513
Grn	-5.03497	0.362025			0.0891555
Slc17a6	4.33311
Kif3c	-5.03896			-6.67353
Snx2	-3.72955	0.411634
Ppap2b	4.92435
Polr2a	-5.08455
Acad8	-6.51354		-0.460006	-7.92111
Tmem167b	-5.02263	0.871952	1.30219
Ptpn12	5.38839	0.70109	1.47354
Paxip1	4.83105
Ctxn1	-3.60067
Uchl3	-6.03358
Mcm6	-5.1242	0.705219	-1.30245
Sybu	-3.05992	0.416234
Jun	-3.55638	1.10177	2.23441
C030023E24Rik	5.30434		-0.624524
Daam1	5.14219	0.691596	0.990842
Orc4	4.4966	0.825771
Galnt16	-4.63649	-0.354469			0.0515939
Fam84a	-2.46737
Ndfip2	5.06818	-1.34217	0.831958
Map2k6	5.83334		0.943662
Calb2	4.78082				0.0665679
Lin7b	-6.24177	-0.960301	-0.557889
Mmd2	-5.00071	-0.818142	-0.550743
Scn2b	-2.96123	-1.77326	-1.49105
Jph3	-3.94128		-0.508633
Fkbp8	-2.41055			2.01418
Fgfr1	4.60275		1.09028	2.79634	0.0368182
Gpr37l1	5.15538
Scamp4	-5.80155
Gas7	-2.66254	-1.90351	-2.63
Mll3	3.80947
Cby1	-6.01806
Csnk1g1	-5.6584		-1.03052
Ppan	4.96215		0.475793
Uqcrc1	-3.87481
Slc1a2	2.04707	-1.48687	-1.29051
Spcs2	-4.57346	0.543496
Nckap1	-4.61492
Sdccag8	-5.63991	-0.561377	-0.613136
Gabra2	-3.62939
Cask	-4.16239	0.461865	0.42908
Ulk2	4.48529	-0.66732	-0.97629
Rhot2	-5.41718
Kcnq1ot1	1.97846	-1.56643	-0.469853
Cntn1	-2.7175	-0.823342	-0.33935
St6galnac5	-5.67859	-0.418297	-0.945734
Was	4.07526	0.538954	-0.465066
Senp8	-5.04921		-0.892803	-5.58247
Ankrd46	-5.00609		-0.475114
Zfp457	4.08926
Sema4f	-4.99534			-4.54198
Wbp2	-3.0493
Hbs1l	5.68823	1.03043	1.21392
Lrrn2	-4.74535		-0.742943		-0.000442968
Aplp2	-2.9272		0.742335
Rsbn1	-4.48642	0.533036
Abce1	-3.6695
Tsen15	-5.11336		-0.566904	-4.30697
Ikbkg	4.98196	0.625823	-0.522511
Medag	5.24037	1.6842
Pdgfa	4.74147	-0.432312		2.8172
Yy1	5.3148	0.52816	-0.335044
Ptk2b	-2.16369
Prosc	6.00422		1.27467	2.2863
Ednrb	4.3649	0.891985		3.74634
Pxmp4	4.47698	-0.765452	-0.733838
Bloc1s6	3.81267	0.555288		2.82722
Fam49a	-4.73408	1.05104
Plp1	2.71057	-0.649054
Fsd1l	4.55011
Nell2	-4.46541		-0.727765
Isy1	-4.77135	0.397827	0.530487
Faim2	-3.01159	-0.636453
Atp1a3	-2.46546		1.33661
Tmeff1	-4.80504
Rab28	-3.71499	0.471171
Tmem70	-3.85836	0.344412
Prkdc	-5.06811	-0.49051	-0.445014
Yeats2	5.10218		0.410329
Kat7	-4.45976	-0.615351
Npy	5.38992	1.04065	0.71708	7.40843
Vps4a	-4.98669
AI593442	-2.59181	-0.598849	-1.08715
Pcdh7	5.85534		0.443924
Usp4	-5.04874		0.457058
Nip7	2.20877	0.622489
Tsnax	-3.26652	0.398881
Csnk2a1	-3.21433	0.55899	-1.90826
Pex5l	4.23278	-0.907933	-1.19787
Tars2	-5.66448
Elmo1	5.13465		1.03539	4.82673					1.11255
Slc12a2	5.29187
Kif5c	-1.96845	1.11656	1.00744
Hmgxb4	5.79686		-0.558169
Hyal1	3.5698
Wbp1l	4.98584	0.671647	0.55524
Smyd4	4.12387	0.936721	1.02643
Ahsa1	-3.60709	-0.533967
Wdr45b	-4.73872
Slc25a1	-5.58245	0.650727
Xaf1	4.15854	1.25845
Npdc1	-4.10885
Hif1a	-3.70797	1.43496	0.673871
Ralgapa1	-2.52366	0.663019	1.07873
Fam136a	-5.19806		-0.525708
Pea15a	-2.76145		-0.334134
Osbpl9	-5.08861	-0.378693	-0.327178
Lpar1	5.08786	-0.607212	0.983473
Car8	5.02785	1.53233
Pkia	-3.66069	1.11732
Ten1	-4.56406
Tcf7l2	3.60948	-0.378816
Zfp26	-4.61678		-0.519563
Fam210a	5.02114		-0.528914
Tfap2a	3.47772
Ergic3	-4.45301
Ywhab	-1.72915	0.851765	-0.356149
Ndrg4	-1.52594
Ptprz1	3.55432	-0.797132	0.515601		0.00828797
Nelfe	-5.51796	0.573906	0.402391
Myh9	3.83373	-1.36881	1.10902
Dis3l2	-4.56523			-2.82335
Mff	-2.77405
Fryl	3.43918		1.17916	2.42739
Afap1	3.97977
Gm17821	2.0038
Tbrg3	3.49747
Itsn1	-3.13891	-0.722423	-0.481277
3830406C13Rik	-5.30872			-2.63813
Nipa2	-5.04189	1.01898	0.767615
Pnmal1	-3.68526	0.684119		-5.15286
Tbc1d9	5.05645	0.608779	0.953724
Ncdn	-2.01489
Runx1t1	4.73857	-1.73174	-2.14932
Slc2a4	3.72962
2900011O08Rik	-3.06276
Asb13	4.84518
1500012F01Rik	5.05522
5530601H04Rik	4.0625		-0.574821	-2.06368
Prpf40a	4.66249	0.802483	-0.475728
Amotl1	4.11761	1.18416	0.824065
Fam107a	5.18916	-1.07577	0.910582
Polr2l	1.95577			1.56179
Fgfr1op2	-2.97249		-1.20942
Sparcl1	-1.85938
Gm13399	3.62108
A630033H20Rik	4.1425
Aldh2	4.42053	-0.727474	-0.972603	-5.34068
Enc1	-2.22455		1.24241
Nat14	-2.92183
Cdk5	-4.74277
Cts8	3.33278
Mgat4b	4.49979				0.00512594
Vps13a	4.06745		0.810996
Pacsin1	-2.91205	-0.605362
Il1f9	4.93075
Eomes	3.20906
St3gal2	-4.20109	0.715772
Cck	-3.97578
Ndufab1	-2.45503	-0.752466	-1.09551
Mal	3.49629	-0.846401		5.64205
Trp53inp2	-4.96628	-0.528382	0.636568
Gng7	-3.63923			-2.90124
Elavl4	4.50841
Nemf	2.97117		-0.671625
Pip5k1c	-4.27249		0.86551
Cdc42	-2.45818	0.525664
Pkn2	4.2257	0.705621	0.592239
Capzb	-2.73574	0.52662	0.679449
Scp2	-3.70338	-0.716174
Pphln1	3.3681	0.840234	1.20091
Mb21d1	3.39259
Itm2c	-2.43471
Orc3	-3.56663		-0.365842
Pou3f2	3.37763	-0.591293	-0.599913
Pcp4l1	3.38589	0.603299
Polr2m	-2.94016
Tmem150c	-4.57538	-0.627569	-0.663072
Ap5z1	3.42161		-0.332084	-4.0308
Nfat5	3.00284	-1.06143	-0.607398
Gsn	4.52244		0.486618
Reep5	-3.02019
Dpysl2	-2.84332		0.646629
Nfu1	-4.24726	-0.351758	-0.459114
Cryl1	-4.49922		-0.79603
Chrna1	3.6869	0.589383		-2.89121
Cdc14b	3.76564	-0.392566
Arl6ip4	3.65926
Serpinb8	3.38641
Arsb	-3.73802				0.0894682
Icam5	-4.02438	-0.552597			0.0313695
Cdc26	-4.41326		-0.476262
Spock1	5.21584	0.630865	0.363977
Podxl2	-3.83707	1.64262	0.884401		-0.019195
Atp2b2	-1.7426	0.707491	0.95894
Tyr	2.93042			1.37305
2610301G19Rik	-4.06093
Olfr613	2.54972
Zdbf2	5.05638	-0.735599	1.07108	6.28299					1.66648
Caly	-2.30145
Adipor2	4.7295		0.37294		0.0551703
Trappc1	-4.18155
Slc35a4	-4.34321	0.548584	0.494283	4.57202
Naip5	3.44832			1.55012
Nol10	3.59239
Arl6ip5	-4.08566	0.54633	0.918128
Tfb2m	4.76976	0.456967	-0.622412	-3.97246
Svip	3.87786		-0.48362	-5.36769
Ppp3r1	-2.37875	-0.814672	0.596806
Cetn3	-3.09123
A630089N07Rik	1.86249
Hs3st4	3.40583			-3.92766
Rasl10a	-3.71925		-1.77885
Dohh	-4.3593
Klf13	-2.88082	0.965488	1.26549
Dirc2	-4.47434			1.52799	0.119377
Igf1	5.15596	-0.657385
Sh3gl2	-1.91578
Zbtb9	2.96421
Cyb5r1	4.26498	0.65004
Prkg1	-3.78325	-0.389366
Coprs	-4.79024		-0.435238
Sun1	-4.63231
Dusp22	3.93402		-0.414966	-4.70984
Tor1b	-4.676		-0.478594		0.0626955
Ppp2r2b	4.78943	0.983856	0.812169	-3.96968
Ptbp3	-3.63441	0.671369
1700047E10Rik	4.01047
Cdc42se2	-3.24979
Il11	2.93699
Lypd1	-3.92953	-0.762211	-0.535167
Zfp385c	3.83853
Dbpht2	-3.47437
Ptp4a1	-4.50292
Zfp689	3.09176
Ncs1	-3.83043	0.70194	1.12521
Atp5a1	-2.48948	-1.68824	-1.35502
Gabrb2	2.08725	0.965344	0.739971
Snapc1	3.50659
Ppp2r5d	-5.01736
Itgam	4.10004	0.856437
Gas2l3	3.35887	-0.616585	-0.677771
Npat	3.57848		-0.561637	-3.89083
Rab3a	-1.66409
Scd1	4.35295	0.87648	0.972719
Zfp202	3.62012
2900060B14Rik	2.70801
Arrb2	-4.55715
Inip	-4.42185
Zfp488	2.42278
Zfp947	-4.12049
Mfn2	-3.31743
Hap1	-3.54942
Gm13544	4.04829
Map6d1	-4.5205
Efcc1	2.85258
Dixdc1	-3.1044		0.338939	-3.30453
2610507B11Rik	4.29077	0.649983		-2.29192
Rdx	3.11277
Unc79	3.64629
Cep57	-4.2944		-0.916721
Usp9x	-2.59365	1.69815	1.54044
Foxl1	2.71688
Mettl16	3.59118		-0.628925
Grk4	2.02605		-0.440154			-0.0891655
Brsk1	2.97669
Csda	4.63491
Anapc11	4.36766			-1.42602
Lsm11	4.23405
Tmem38a	-3.12292			1.88829
Fbxo31	-3.86153	0.401316	0.409112	-3.57945
2410114N07Rik	2.85169
Atp5b	-1.78754
Camk2b	-1.40454
Fxn	2.70778
Stx6	-4.57309	-0.412336	0.335935
Fign	3.68365
Tiam2	-4.35729		-0.621769	-7.50404
Tmem88b	3.85324
Fth1	-1.48417		0.351644
Sox7	2.91156	1.19524
Cmpk1	-4.12033
Map4k5	3.98507	0.781313	0.599851
Atpbd4	4.44004
Fstl5	4.73552
H2-Ke6	3.95723
Tbx18	3.02969
Tor1aip2	3.47545	0.457794	0.567609
Prr5l	3.93184
Gdi2	-2.31484	0.737957	0.697661
Krr1	2.91509	0.846747
Lrrc3	3.77953
Creg2	-3.46092		-0.924232	-2.36519	0.107777
Mbp	-1.66098	-0.793	-0.500911
Eif5a	-1.65633	0.49119	0.699183
Mcc	3.11055	0.715603
Fam179b	-3.05784
Vps53	-2.92297
Gtf2h5	-2.49058
Isca1	-3.48972
Chat	2.88994
Syn1	-2.64684
0610009D07Rik	-4.29836
Slmo1	-3.56919
Rnd1	2.74495			1.85558
Armc2	3.54547			-1.94461
Copz1	-3.18722	0.30335
Mgll	3.58617
Clint1	4.68614	0.864155
Pbld1	3.64061
Idh3a	-3.06754	0.676379	0.406227		-0.0942395
Ifit1	2.6072	1.89678
Mir5109	2.3769
A930003O13Rik	2.92211
Calm2	-1.72298
Rexo2	4.4926	0.495827
Bc1	2.1599
Otub1	-2.87768		1.56913
Gfod1	4.10469	-0.666555	0.707484
Hn1	-3.05751
Gm4951	3.10026	0.499304
Map4k4	3.17713	-0.691298	-0.735262	-2.69212
Mta1	4.24784
Ninj1	-4.19394	0.552143
Hmg20a	-4.8778	-0.531395	-0.929884
Sesn1	-4.31473	-0.45976
Camkv	-1.72413
Ccnc	-3.40415	1.32264	0.839313
Ptprb	3.64542
4930579G24Rik	2.89	0.645433
Snhg9	3.96677
Clpx	-4.13053
Rbbp5	-4.65397		-0.719435
Gm5531	3.36156
Rraga	-4.1403		0.375448		0.0803208
Stk3	-3.87663	1.76507	0.80112
Lin52	-4.26067	-0.551205
Aasdhppt	-2.88406	0.770853
Nsg2	-2.11456
Nasp	4.88151	-0.489917
Cyb5d2	3.06233
Nup133	3.67723
1700094D03Rik	4.29088		-0.549622
AY074887	2.78401
Akap2	3.58765		0.435407
Api5	-2.1518	0.648863	-0.56629
Poldip3	4.73368	-0.50726
Actn2	3.41917
Ap1s3	3.55286
Tmem194	2.7925
A630072M18Rik	3.10606		0.741592	1.79242
Ppm1h	-2.73144			2.56948					0.952444
Gmeb1	2.2189
Mlxip	3.80283
Pcdh8	2.11402	0.877677	2.45296	5.18253
Ggnbp2	-2.3176	-1.0301	0.663111
Mcm5	3.49059	1.24267
Ndufaf7	-3.13972			-3.89454
Satb2	2.95374
Golga2	-2.88928
Agpat5	3.16837	0.469843	0.489699
Shc4	3.34894	0.458156		4.5731
Anapc5	-2.64454
Fam84b	-4.3103		0.618436
Akap5	1.6235	-2.20029	-1.81039
Fam188a	2.63341		0.491268
Ddx1	-2.27595
Egln2	-4.05881		0.440059
Dusp28	-4.56934
Zfp941	3.43496
Fam131b	3.15339		-0.498133
Ttc39b	2.85483	0.523252		-3.10304
BC018473	2.94141
Cldn11	4.31528				0.0841706
Trim32	-3.69518
Necap1	-2.4887
Ccny	-3.64663	-0.905285	-0.353011
1700034H15Rik	2.83263
Iars	4.52289
Fam207a	-4.52684
Fam217b	3.91429
H2-Q4	3.2603
Ndrg3	-3.22672
Zfp322a	-3.15866		-0.537525
Dbt	3.77919		-0.491182
Ube2q2	-3.48877	1.36827	1.71106
Aqp7	2.95748
Arf1	-2.46109
Lingo1	3.54947		0.970302	5.5965					2.11573
Arfgef2	4.53402		0.56515
Rrp1	-2.65331		0.521338
Txndc16	-4.15414			-1.54705
Mllt1	-4.03504	1.17947	0.831604	5.19326
Saa4	2.6271
Acot13	-3.83337	-0.539881	-0.58875
Camk2d	3.3628			3.6053					0.766763
Rpl34	-3.75883
Nedd4l	-2.11322	-1.03013	0.884524
Dhcr24	3.15584	0.470232	0.926289
Aff3	-3.97239		-0.538241
Atp1a1	-2.43174	0.417156	1.25661
Gpd1l	-3.94566	0.61039
Ceacam20	2.94182
Dlst	-3.85585	-0.568635	0.58204
Kctd12b	3.33771	-0.579244	-0.806985
Tceb3	4.74123	0.566293		-3.65904
Wnt4	3.01487	-0.488722	-0.503723
Ccdc36	2.67068
Mapk1ip1	-4.19846
Snx18	4.68927	0.475949	0.965384
Fto	-2.81496
Pdcl3	-3.69623	0.429945		-3.88569
Xrn1	4.28819		-0.496934
Zbtb34	2.65225			2.75061
Fam212b	-2.8837	0.531994
Celf3	3.13928	-0.576152
Lrrc17	2.10637
Pirt	2.6373		-0.459751
Zfp395	2.75844
Racgap1	2.06559	0.806709	0.380022
Cpsf1	4.61532
Xpnpep1	-2.68444
Kif15	2.73884
Aldh5a1	4.25362	-0.458201	-0.344937
Rnf20	2.89389	-0.907157	0.861637
Basp1	2.1197
Prkcz	-3.23371
Rabggtb	4.44497
Rtn1	-1.44673
Snph	-3.15733
Agtrap	3.04693
Cc2d1a	-4.29857			-6.94163
Sp110	2.59308
Eif2d	4.38308
Mpzl2	4.43987
Htra1	-3.24982	-0.629207	0.792838	-4.84577	0.0943758
Cenpb	4.52831	0.462482
Nkiras1	-2.6405
Madd	-2.94311
Itga4	3.13141	-0.717662	-0.944953
Tspan13	-1.61084	0.680774	0.523475		0.066646
4930470H14Rik	2.13222
Ffar2	2.82144
Tbc1d13	3.3056		-0.392533
Ppia	-1.66319
Abcf1	2.97485	0.48339	-0.966532	2.64305
Ncoa3	-4.02629	-1.01421	-0.946037
Fam199x	3.88346		-0.753851
Prlr	3.5691	1.96095		2.04831			-0.437955	-0.676851
Egfem1	-4.37144		-0.678271
Mapt	-1.93795	-0.542739
Me1	4.19358	0.43281
Pkd1l3	3.3616			-6.86576
Cox7b	-2.16032
Foxb1	2.8771
Wrn	2.71758
Scmh1	-3.99263	-1.86909	-1.53828
Acbd6	-3.635		0.533542
Irak2	2.74526		1.14891
Nfyb	-3.93789	0.983413
Ptpn3	-3.64375
Elovl7	3.57425		-0.599426
Slc4a3	-2.97046
Set	-2.40375
Dynll1	-1.84797
Ptpn2	3.84472	0.874783	0.627993
Bloc1s5	-4.43352	0.706082	-0.480009
Gpatch2l	-4.07497
Micu1	-3.49461	-0.729383
Slc35e3	3.23921	-0.52045	-0.610381
Capza2	-1.85791	0.760855	0.733197
Amph	-3.35381
Slc44a5	4.41448				0.0708606
Herpud1	-3.39641		0.502977	-5.19764
Pdk1	4.2642	-0.775357	-0.947654	-4.33271
Usp47	3.7091	-0.723371
Bloc1s3	2.75741
Cttn	-3.09688	0.665487	0.445061
Slc29a4	-3.50627	0.631641	-0.675376
1500011B03Rik	-3.2085		-0.419739	-3.92761
Wnk2	4.65363		0.51277
Psmd3	4.33804
Sep15	-3.16033
Cstf2t	-2.00337
D830030K20Rik	2.0985
Taf1a	2.78298		0.494509
Pin1	-2.10125
Rsrc1	-3.40632
Acin1	3.14567
Fgf9	3.29544	-0.618525	-0.55122
Phf14	3.11692
Magt1	2.83881			-2.05115
Vamp4	-3.55985		0.380076
Ankrd33b	4.06057	0.586586	1.45068	4.79101
Tbx5	2.29176
Tmem246	-3.67471		-0.358073
Slc39a3	4.40373			-7.28648
Slitrk2	-2.7159		-0.400334		0.120437
2310011J03Rik	-4.30175
Cox6b1	-2.10317
Cst3	2.40287
Nufip2	3.05429	-0.698101	-0.512579
Ctnnb1	-1.87776	0.653624	0.577519
Cd300lg	3.23326
Gm10845	1.92678
Slc17a8	2.45487
Cryzl1	-3.80345		-0.532309
AI316807	4.18727
Ewsr1	-2.38976	0.624235	0.875863
Ctdsp2	-3.6483	0.889751
Atg12	-2.65778	0.437751
Ap3b2	-2.39973
Extl2	-3.98342
Rpf2	-3.25021	0.767229	-0.571657
Kin	4.16766
Coq5	-4.03559
Slc16a2	-3.62569		-1.07592
Prrt1	-3.48033	-0.48596
Oscp1	-4.04533
Xkrx	3.05886
Mbtps1	-3.63635	1.10484
Usp25	3.77342	-0.549192
Rapgef6	3.09456		0.73257	2.99259
Chmp4b	2.35385	0.492094		4.01856
Snapc2	-3.27462	0.536559
Sox2	3.98472	0.769105
AY512931	2.94575
Olfm1	-1.45772
Msra	4.17943
Tmod3	3.39687	1.12069
Scn4b	3.84113	-0.958639
Dkk2	2.4021
Cbx7	-3.80324			-4.58192
Kcnk6	2.87163			1.49817
Cacna1h	-4.18027		-0.895171
Btbd10	-3.18623		0.413112
Cabp1	3.37355		0.855187
Tprgl	3.56066
Xkr8	2.77169		-0.445424
Dhx8	-3.21651		0.419814
Arhgef3	-3.82493		0.765684
Rab5b	-1.83081	-0.534611
Cops8	-3.63147
Kifc2	-3.20901				0.0252667
Ywhah	-1.66332
Cdc42ep3	4.27804		0.85248
Cyb5r4	4.33699
Hes6	-4.18702		-0.452137
Sf3b3	-3.05211			-6.07129
Scamp2	-3.54105	0.55612		-4.85425
Ncoa1	-2.53338
Car5a	2.67284
Bod1l	3.19452	-0.599576	-0.825136
March2	3.19162
Becn1	-3.75924	0.418276	0.460256
Tpi1	-1.85042	0.373486	0.658447
9330159M07Rik	3.22148			2.7057
Camk2g	-3.08569	-0.631932
Atp5j	-1.84695
Tigd3	2.47947
Tnfrsf11a	2.54114
Cdk12	3.66739	-0.470621	-0.541491
Skil	-3.17175	0.699211	0.611386	2.59543
Ctps	3.75018	0.443408	0.52019
Schip1	-4.16968			1.79417					1.58671
Agl	2.74009	0.580537
Hnrpll	3.65907
F730043M19Rik	-3.97329

## Sheet: NS
Gene name	Rao-Ruiz. et. al.	Hermey, G. et. al., PLOS One, 2016	Hermey, G. et. al., PLOS One, 2016	Lacar, B. et. al., Nat Comm., 2016	Cho, J., et. al., Science, 2015	Cho, J., et. al., Science, 2015	Cho, J., et. al., Science, 2015	Cho, J., et. al., Science, 2015	Cho, J., et. al., Sci. Rep., 2016
	24 h post FC	24 h post KA vs. Sal	1 h post KA vs. Sal	1 h post NE vs. HC	5 min post CFC vs. HC	10 min post CFC vs. HC	30 min post CFC vs. HC	4 h post CFC vs. HC	6 h post AFC/Shock only vs. Bulk tissue
	Dentate gyrus (dVenus+ vs. dVenus–)	Whole hippocampus	Whole hippocampus	Dentate Gyrus (Fos+ nuclei)	Whole hippocampus	Whole hippocampus	Whole hippocampus	Whole hippocampus	Temporal association cortex (dVenus+ vs. TeA)
	Log2 fold change	Log2 fold change	Log2 fold change	Log2 fold change	Log2 fold change	Log2 fold change	Log2 fold change	Log2 fold change	Log10 fold change
Rnft1	8.15037		0.889352
Dusp14	-7.96739		1.14719
Arc	8.40685		4.41792	11.3425		0.460944	0.447275		2.30065
1700086L19Rik	-8.99225		2.12316
Sae1	-7.78689
Gatc	-6.70443
Nrbp2	6.98487	-0.529116
Rbfa	-7.43923
Shroom2	-6.41446	-0.493775		-6.15469
Max	-8.03769	-0.709317
Mgst3	-7.34616	0.634095	1.33499
Lars	7.65416	0.446387
Zfp940	-7.67087
Gfra4	-5.74127
Gstm7	-7.19555
AI414108	8.76737
Alkbh7	-7.64152
Fbxo30	7.54817	0.805849		1.29406
Lpin1	6.84367			-5.32358
Nfx1	6.8237		0.397001
Stard3nl	-6.10671	0.576626	0.527779
Inhba	7.11708		4.85539	6.09887					3.67969
2210013O21Rik	-6.39207
Rcor1	7.2977	-0.98079	-0.631593
Nrbf2	-6.95287			-5.32509
Acot13	-5.23229	-0.539881	-0.58875
Gnai3	-7.05245	0.537514
Stat3	6.39557	1.63012	1.06365	2.63077
AA414768	-6.9662	0.817005
Cds1	6.80684		0.441047	-3.39537
Nptx2	6.6595	1.59886	5.54834	7.19618					3.50672
Kcnj2	6.39662		0.475939	4.56103					1.9442
Fdps	-6.0256	0.653601
1190002N15Rik	7.31272		2.09533	3.50535
Ppapdc1a	6.87082
Tctn2	6.79929
Mpst	-6.45241
Fam162a	-5.14404		-0.584692
Zfp523	6.98431	-0.579951	-0.783276
C1qa	6.29168	0.76781
Epas1	5.66528		1.16326
Zbtb45	-6.0322			-4.17662
Ppp2cb	-5.89315	0.468657	0.694259
Adrbk2	5.72068	-0.509253
Aff3	-6.59448		-0.538241
Tmtc1	5.56547	0.852785
Znhit2	-6.84075	0.399645
Wwc2	7.08391	-0.524049	-0.609483
Zfand2a	5.36516
Cacna2d3	-6.00701				0.0354822
Rnf128	-4.74271		0.869583	2.84926
Tollip	-4.44675	0.947367	1.49746	3.61804
Ephb1	6.18582
B230217C12Rik	-5.72062
1110059G10Rik	-5.64203		-1.12581
Pvrl3	6.91044			3.59151
Trerf1	6.64765
Ralyl	-5.17994
Zfp869	-5.63404			5.30635
Memo1	-6.28958	0.879833
Vps25	-5.45975	0.412855
Ly86	5.96462	1.822
Vhl	-5.45507
Pole4	-5.98661	0.544055
Alas1	-5.33821
Gng12	-6.00064
Mospd3	-5.60679
Lct	-4.15507	-1.9599	-2.6439
Zfp423	6.19922			-3.59621
Zfp286	5.98264		-0.710339
Bad	-4.86593
Ift74	-5.25649		-0.732558	-5.33122
Tusc2	-4.56904
Snhg11	4.30584	-0.633528	-0.840826
Tfip11	-6.95		0.487038
Slc45a1	5.64754
Dpf2	5.75263	-0.452557
Lsm10	-6.13437		-0.801069
Sec23a	-4.95053		-0.382857
Mcm8	5.3544	0.501682
Clec2l	5.50274
Septin 5	-4.81862
Snapc1	-5.44843
Cep164	5.5801	0.677614	-1.07432
Nfs1	-5.76353		-0.476191
Eif2b5	4.95815	0.41163	0.326414
Calb1	-4.16955	-0.646781	-0.879669	-0.838595
Eif2c3	5.74307
Ap4s1	-5.449
Npr2	5.39997
Nkd1	-6.90388
Ccnl2	5.18914		0.561902
Cog2	5.54744				-0.0380539
N4bp2	6.886		-0.613014
Smndc1	-4.93003	0.653469	0.421102	3.04918
Rpe	-6.74928	0.845036
Ccdc106	-5.7876
Gclc	-5.57585		-0.379939
Aldh1l1	5.94266	0.92167	0.93093
Eif4h	-3.67144
Zfp239	-4.88198			-6.20969
Lmo2	-5.51836	0.571634
Aamdc	-4.84756
Paqr7	-4.29251	-0.540467	-0.489485
Setbp1	-5.12771
Itgam	5.17645	0.856437
Idh3a	-3.68935	0.676379	0.406227		-0.0942395
Mat2b	-4.40696			-2.78531
Dnmt1	4.75269	0.470801	0.318563
Hist1h4d	-6.65412			2.66885
Sgk1	5.18911		1.72467	8.06563		0.182199	0.325233
Pgm2	-5.08672
Pycr2	-4.62362		-0.548978
Phf6	-4.66692	0.894018	1.86548
Tmem179	4.92794				0.00793863
Glt8d1	4.46016		-0.667628
Limk2	-4.96318
Ing3	-5.3179	0.529686
Mllt6	5.12559		0.744548
Bms1	5.47427
BC003965	-3.88206		-0.35381
Supt3	5.30248	0.412486
Zfp275	5.21547		0.80702
Zfp654	5.23379
Xrcc1	-5.04086
Purg	5.46143	-0.49002
Trappc12	-4.23298
Patl1	5.05543	0.478436
Hspa2	-4.29139
Slc38a9	-5.32037	-0.676621	-0.83913
Mrps10	-5.06207
Ppm1g	4.70075
Blvrb	4.96296		0.93237	6.30361
Csgalnact1	-4.69803		-0.704495
Cggbp1	-4.44972	1.46783	0.987607
Gcnt2	-5.0623	0.940422	1.28397	4.54154
Chmp2b	-3.93965			-5.48263
Fnbp4	4.86223
Snx32	4.85198
Mettl16	4.42272		-0.628925
Ak1	-4.85263		-0.487792	-4.83525
Rab11fip3	4.84846		0.506731	2.55131
Ldoc1l	-3.80002			-5.45696
Sugp1	-3.97582
Rgp1	5.02732
Wdr60	4.68318
Nf1	4.36157	0.356753	0.355099
Wdr83	-5.19231
Tmem199	-4.91007		-0.559629
Thoc5	4.43685	0.424056
Stk19	4.19978		0.544054	2.64209
Nme5	-4.5269			-3.90304
1810026J23Rik	-3.90804
Stub1	-4.36567
Gss	-4.35163
Ykt6	-4.43955
Cluap1	4.99585			-4.88235
Nsdhl	5.67277	0.427229		-6.99912
D1Ertd622e	-4.99809
Cdc42ep4	-4.88005		-0.421922
Usp36	4.09367	0.44707	0.931249
Uchl3	-4.61256
Armcx1	-3.53603			-8.10301
Apaf1	-5.37952		-0.506107
Ccdc43	-4.40411	0.516084
Ubl7	-3.85738			-5.14939
Stx3	4.59201	0.628311	0.852769
Lonp2	-3.97001				-0.0462622
Aprt	-3.8214
Clstn1	-4.57775		0.703888
Cep85	3.80401	0.45443
Phc2	-4.58759	0.458931
Zfp180	4.47369
1810009A15Rik	-4.41628
Rgs14	-4.6152	0.373482

## Sheet: FC
Gene name	Rao-Ruiz. et. al.	Hermey, G. et. al., PLOS One, 2016	Hermey, G. et. al., PLOS One, 2016	Lacar, B. et. al., Nat Comm., 2016	Cho, J., et. al., Science, 2015	Cho, J., et. al., Science, 2015	Cho, J., et. al., Science, 2015	Cho, J., et. al., Science, 2015	Cho, J., et. al., Sci. Rep., 2016
	24 h post FC	24 h post KA vs. Sal	1 h post KA vs. Sal	1 h post NE vs. HC	5 min post CFC vs. HC	10 min post CFC vs. HC	30 min post CFC vs. HC	4 h post CFC vs. HC	6 h post AFC/Shock only vs. Bulk tissue
	Dentate gyrus (dVenus+ vs. dVenus–)	Whole hippocampus	Whole hippocampus	Dentate Gyrus (Fos+ nuclei)	Whole hippocampus	Whole hippocampus	Whole hippocampus	Whole hippocampus	Temporal association cortex (dVenus+ vs. TeA)
	Log2 fold change	Log2 fold change	Log2 fold change	Log2 fold change	Log2 fold change	Log2 fold change	Log2 fold change	Log2 fold change	Log10 fold change
Atf3	9.38924	1.40579	4.80944	9.40527
Blnk	8.49288	0.713852	2.09604	5.53528
Sorcs3	7.41164
Pappa	6.49249
Arc	6.79012		4.41792	11.3425		0.460944	0.447275		2.30065
Lphn3	4.42934
Sorcs1	7.77843	0.615124	0.823131
Inhba	6.46546		4.85539	6.09887					3.67969
Acan	6.38958	0.367882	3.02001	3.30951					3.62278
Sidt1	-5.0026		-0.444097
Plk2	2.53927	1.18921	2.47082	5.89571					1.02317
Scg2	2.87573	1.10869	2.0929	3.30074					1.93397
Penk	5.66447
Cdkn1a	7.43162	0.716571	3.01732	5.02198					2.16069
AI414108	5.64256
Slc29a4	-4.95283	0.631641	-0.675376
Bdnf	2.50019	1.109	3.45315	4.84498					2.68428
Megf6	7.45028			-6.50694
Psmc4	2.20854		0.444828
Svil	6.29855			4.30492
Gpnmb	5.93786	1.64268
Mapk4	4.50571		1.30179	3.76336					1.87548
Tiam2	-5.29481		-0.621769	-7.50404
Blvrb	5.1612		0.93237	6.30361
Kcnq3	-6.16985
Appl2	-4.57398	-0.8386
Col4a1	4.24304		1.02236
Camkv	-3.20522
Inf2	-4.23497	0.49626
Npy2r	-4.61485	0.877986	-1.52033
Il20rb	-5.75738	-0.577092	-0.605628
Airn	5.00154
Jph4	-2.51214	-0.628881	-0.441318
Arpp21	2.18881	-2.06425	3.24675	1.61805					1.20255
Brd9	-2.237	-0.370776
Pcdh8	2.3241	0.877677	2.45296	5.18253
Ehbp1l1	-2.94115		-0.803503
Itm2c	-2.5031
Asb11	6.22765	0.962065	1.98987	3.33515
Rab3a	-2.08663
Npas4	5.94925		6.89716	7.34488		2.11667	0.676852
B3galt5	-4.90321	-0.711881	-0.544352	-6.88187
Esd	2.85902
Hgsnat	-3.4562
Nhsl2	-2.7286	-1.20721	-1.07738
Nptx2	4.93118	1.59886	5.54834	7.19618					3.50672
Gadd45b	4.61992	1.26336	3.50655	5.30816
Glt8d2	-5.6688			-4.88666
Tmem191c	-3.97125	-0.883354	-0.894526
Ncald	-2.41439	-1.24919
1190002N15Rik	4.09997		2.09533	3.50535
Mir22hg	3.33862	0.941793	1.73731	4.77399
Lpin1	-4.65691			-5.32358
Sipa1l2	-3.43479
Sdc3	-3.7746	0.452457			-0.000318264
Calb1	-2.8289	-0.646781	-0.879669	-0.838595
Nrxn3	2.66215	-0.500932	0.483961
Syne1	1.40952	-0.854764		2.26572					0.631745
Tppp	-2.20566
Eaf1	4.41105	0.602745	0.79797
Gm13889	-4.44549		2.37045	3.40416
Prrt3	-4.32726	-0.486584	-1.22186	-7.07908
Igfbp5	-2.94474
Matk	-3.09191		0.448853
Faim2	-3.25643	-0.636453
Ptprz1	3.09464	-0.797132	0.515601		0.00828797
Tspan18	-3.48669	-0.607564	1.97501
Wscd1	-4.48844
Me1	5.49348	0.43281
Bhlhe40	-4.14428	0.633338	0.755894
Sema5a	-2.18074	-1.13882	-1.10537
Mgll	-3.1456
Phf15	-4.42539
Vcp	1.45156	-0.555588	-0.677556		-0.0365216
Mycl1	-4.43135
Rgs2	3.43589		2.90023	4.90805					1.72451
Elfn2	-4.21332
Skil	-3.10825	0.699211	0.611386	2.59543
Nsg2	-2.40637
Hlf	-3.09988	-0.768227		-3.04287
Golm1	-3.63487		-0.641574
Rtn1	-2.14899
Lrrc16a	-4.0779	-0.505991
Ctso	-5.08468		-0.499423
Cygb	-3.10889	-0.781278	-0.781858
Sowaha	-2.90342	-0.663957	-0.665606
Pcdh7	4.02125		0.443924
Rab27b	-3.50948			-1.90815
Gpd1l	-3.82335	0.61039
Map4k3	-3.55184		0.528712
Ptk2b	-1.67854
Frmd5	-4.05131
Hrk	-3.39651	-0.56852	-0.680727
Slc16a11	-3.82786
Scn3b	-2.99891	-0.724219		-3.01017	0.0713763
Igsf10	5.30674
Rfwd2	2.97642	0.444368	0.685831	2.59349
Fam163b	-2.22686		-1.19513
Lgi3	-3.96303	-0.552884	0.450296		0.00923176
Dclk3	-4.44385
Tcf4	-1.42114	-0.468145	-0.428525
Ccdc88c	4.90121		1.38559
Sncb	-2.18365
Cplx2	-1.76924	-0.802202
Pbld1	2.39196
Frzb	-4.04432
Lrrc4b	-3.90361		0.959577
Lrrtm2	-3.94745	0.744643
Ubc	1.78107	-1.10577	0.684798
Spry2	2.58317		0.872716	4.99261
Hars	1.9086	0.610129	1.19371
Rab26	-3.90863	-0.944724	-0.354948
L1cam	-3.3363	-0.845522
Nav1	-2.15041	-1.24188	-1.42382	-2.32783
Slc27a3	-4.58963	0.837891		-4.22926
Rad23b	1.78812		-1.0712
Creg2	-2.49451		-0.924232	-2.36519	0.107777
Faah	-2.5466	-0.532374	-0.607275	-1.98935
Fam126b	1.6385	0.523125	0.848118
Cdk14	-1.77027		-0.481842
Lamp5	-3.98417	-0.710808
Tub	-2.22059	-0.642846
Cntn3	3.55381		1.15622	4.09171	0.0369841				1.553
St6galnac6	-4.18277			-4.42542
Uchl1	1.52365	0.623805
Kif26b	-4.18965		-0.759737
Macrod1	-4.06137
Sh3rf3	-3.53599	-0.505054	-0.464194
R3hdm1	1.7332	-1.22441	1.63397	1.49613
Ryr1	-3.59559	-0.501407
Adcy8	3.58788
Tbc1d9	3.4468	0.608779	0.953724
Frmd4b	-2.96584	-0.662085	-0.618063
Tprgl	-3.36482
Cntnap1	-2.55856
Gm3893	-2.63069
Grm2	-2.53484		-0.696687	-2.76827
Ttll7	1.7865		0.6765
Scn2b	-2.50221	-1.77326	-1.49105
Baz1a	4.59799	0.960757	1.88766	7.72123
Prdm5	-3.84961	-0.723645	-1.06885	-6.0222
Rph3a	-1.94633			1.50092
Fxyd6	-3.41024
Cdh10	3.74577	-1.15768
6330403A02Rik	-2.75125
Wscd2	-3.23009
Dbp	-4.52353
F730043M19Rik	-3.62814
Chn1	-1.56906
Csf1r	4.04885				0.00680396
Nptx1	-1.77845		0.476849
Dusp1	4.29247		2.90077	5.88004			0.239038
Tnik	-2.03107	-1.3813
Fahd1	-3.66594
Pgap1	4.28506	0.621641		3.50261					2.00876
Src	-2.80643
Psmd1	1.84168
Gse1	-3.75304		-0.691687
Wdr6	-3.22306	-0.492969
Npy	3.92983	1.04065	0.71708	7.40843
Satb1	-3.10483
D430041D05Rik	-2.52921
Aif1	3.29738	0.725524
Nudcd3	-2.1742
Ak5	-1.77559	0.601235
Psmb4	1.67431
Hsf2	1.57773
Prrt2	-2.46025
Pianp	-3.54728
Mcee	-3.58669	-0.643371	-0.620379	-4.17644
Hsph1	2.16031	0.941929	1.64985		0.00959651
Psmb3	1.83577	0.562017		1.81393
E130309F12Rik	-4.11091
Slc16a2	-3.33844		-1.07592
Rnf4	1.88742	0.687254	0.716891
Sox8	-4.13273		1.2542
Rnd3	3.90282	1.56483	3.46786	6.06075
Fam101b	-3.66808		-0.778222	-4.10446
Ankrd6	-3.26939		-0.917127
Efna5	3.48968			3.82796
Vstm2b	-3.26968	0.562472
Dnm1	-1.30366	0.892753	1.33572	-2.23771
Hsp90aa1	1.58907	0.432468		1.51303					0.999187
Unc13b	3.47668
Grb14	-2.72971	-0.596042		-3.59548
Ppap2a	3.50256
Gpr12	-4.1902	-0.416465	-1.04047	-5.5715
Fam98a	3.24057
Slc37a4	-3.49492			-5.14007
Ccdc85a	-2.62671		-0.867203
Grcc10	-1.52517		-0.602837
Nefm	1.78302	-0.46332	0.941566	3.33655					2.76207
Pdf	-3.28334
Rbfox3	-1.8456	-0.507299	-0.48949
Srxn1	2.97081	0.899687	2.40029
Gm13315	-3.86068
Rhbdl1	-3.66377				-0.0479766
Pkd1l3	-4.4804			-6.86576
Mgat5b	-3.77442
Mpp2	-2.29834
Vwa3a	-3.69106			-1.91342
Slc26a10	-3.33972	-1.89663	-1.31769
Plec	-2.50067
Zfp13	-4.16175
Slc6a15	-3.21007	0.41588
Prkag2	-2.33549	0.738743	0.698364
Fam35a	-3.36845			-4.83236
Doc2b	-3.00052	-0.905139	-0.589646
Sema4f	-3.2045			-4.54198
Rcan3	-4.55316		-0.45413	-3.95927
Adamts1	-3.68933	1.96262	1.71086
Slc6a1	-2.40331	-0.77989	-0.651253
Snrnp48	2.52546		-0.541686
Fkbp1b	-4.84993
Ckmt1	-2.4711				-0.0364694
AI854703	-4.00487			-5.28003
Mrps33	-1.88824
Acvr1c	2.51437	0.982271	-0.948121
Lmnb2	-3.85899	0.593782
Ift74	-2.79249		-0.732558	-5.33122
Klf13	-1.46291	0.965488	1.26549
Gstm6	-4.25521	-0.653957		5.11466
Pnck	-2.92488	-0.607674
Psmd12	1.86178	0.526735
Hebp1	-3.36929
Hpca	-1.82802		-0.446137
Glcci1	1.80627	-0.698276
Htatip2	3.7387
Nat14	-1.65257
Zfp3	-4.24388		-0.755985	-5.41167
Map7	-2.41041	-0.665777	-0.394748	-6.22015
Bcl11b	-1.90804		-1.16877
1700011J10Rik	-3.26633
2210408F21Rik	3.86219
Kcnk1	1.66295		1.21984	2.90116
Shisa6	-1.87251
Rab35	-2.78317
Bcl11a	-2.61746		-1.1671
Lin7b	-2.7561	-0.960301	-0.557889
Ptgs2	3.81625	0.995607	5.83178	9.98956				0.285052	2.55328
Arrdc1	4.15472
Arhgef25	-2.28758	-0.683119	-0.378544
Atf4	2.51929		0.964368	3.00182					1.37764
Traip	-4.31795	-0.532619	-0.95712
Dusp14	-3.02374		1.14719
Bag3	4.0025	0.818301	2.62895
Ogn	-4.14449	-1.05291	-1.57864
Rala	1.66173		-0.328991
5730409E04Rik	-2.59365	-0.830827	-0.681022
Rsph9	-3.77737
Wasf1	-1.56226		-0.405453
Fam57b	-3.06944
Ltk	-4.27307	-0.569279
Zfp280c	2.56118
Dpysl5	-4.03157		1.08421	5.57773
0610009L18Rik	-4.27648			-6.60014
Zfhx3	3.20328	-0.443274
Sh3bp5	-2.35985
Tln2	-2.40102		0.415737
Adcy1	-1.58672	-0.995094	-0.412046
Olfm1	-1.30117
Adcyap1r1	-2.43524				0.0335972
Fam193b	-2.2378
Ccl25	-3.55824
Sh3glb2	-1.97777
2210408I21Rik	3.73248
Shd	-4.53767	-0.379124
5730455P16Rik	-1.73248		-0.792712
Nr2f1	-2.6452		-0.681494
Lrrcc1	-2.95543		-0.748775	-5.10892
Camk2b	-1.63579
Psmd4	1.65603
Serinc2	3.82162	0.438733		4.38903
Itpka	-2.85462
Caly	-1.95191
Trpc4	-3.49514	1.05034	-0.86067
Dusp22	-3.8065		-0.414966	-4.70984
Pdzd2	1.91812		0.864699
Epb4.1l2	3.48321
Aaas	-3.70479
Ptprn	1.57155		0.812787	2.46715	-0.000876205				1.23792
4933412O06Rik	-3.75889	-0.541317	-0.508989
Ptchd2	-2.75378
Mapk6	3.21033	0.813726	1.88046		0.0940935
Mxi1	-3.19319
Abcg2	-3.76671		-0.434129
Ankrd46	-1.76401		-0.475114
Cpne6	-1.52874	-0.350848
Bcl9l	-2.99814		-0.432798	-4.726
Prtg	-3.91262	-0.364236	-0.89431
Psmc5	1.47207	0.316976	0.397901
Sept9	-3.33304
Dscaml1	-2.93528	-0.933592	-0.714153		0.0635367
Zfp948	3.42886		2.28145	3.62066
Chga	-3.07072	1.19286	0.727841
Fam219a	2.90043	0.353992	0.467035
Ahcyl2	-2.16399	-0.818549	-0.770092
Stk32c	-3.49686	-0.75798		-4.93893
Ostf1	3.42438	0.773603
Diras1	-2.35798		0.607665
Stard13	-3.81469
Klc4	-3.53855		-0.413193
Pdk2	-3.12525			-4.06212
Dgkz	-2.82015	0.559679
Acap2	1.38693			1.74121
Smc2	-3.06317		-1.16388
Sgk1	2.57528		1.72467	8.06563		0.182199	0.325233
A230077H06Rik	-2.56179
Miat	-2.2025	-0.900477
Pde10a	-2.39911	-0.537409	0.606734	2.09506
Malat1	1.52644	-1.16847	1.52292	1.21027
Nrxn1	-1.45639	-0.823089	-0.445271
Suv420h2	-3.76044
Alad	-3.08104
Ssb	1.46117
Tmem62	-3.80119		-0.439471
Tmem109	-3.03744		-0.689691
Abcc8	-2.34175	-0.738864
Snrpa1	1.9658	0.660072	0.576253
Eef2k	-2.26128	1.23476	0.928889
Ncbp1	1.70676
Cacna1h	-2.55665		-0.895171
Klf6	3.37702	1.95667	3.00145					0.157407
Epha10	2.85425		1.07956	3.54717
Gm1976	-2.1041
Rogdi	-2.18583
Trappc2l	-3.19888		-0.639283
Tmem59l	-1.51098
Celsr2	-1.86207				-0.0403137
Nrg1	4.20166
Slc39a13	-3.60481		-0.530336	-3.97505
2900060B14Rik	2.23611
Cstad	-4.15106
Ascc1	-3.3656
Zfp692	-2.87954
Pdcd6	2.04371		0.70271
Ddit3	2.65029			4.30055
Epha7	1.65494	0.574153	0.615089	1.92089
Cck	-2.44505
6330403K07Rik	-2.63153	0.750823
Mkx	-3.2336	-0.58585	-1.07466
Ylpm1	-1.94521		0.568457
Gfra2	-2.13394
Vgf	2.71878	0.826106	1.40096	8.07578					1.80112
Atp2b4	-2.37664
Aars	2.08372
Spon1	-1.87787	-0.511608	-0.51175		0.0101645
Lrrc4c	1.83069	-0.544052	-0.431552
Trim9	1.47592		1.83095	1.38823					0.845199
A830018L16Rik	-1.71315			-2.69548
Csgalnact1	-3.18704		-0.704495
Eif5	1.41639	0.926969	0.512234
Ubald1	-1.47914
Btbd9	-1.29524
Svip	-2.17753		-0.48362	-5.36769
Slc24a3	-2.56258
Gsg1l	2.46033
Ubr3	1.6374	0.381269	0.472291
Tbk1	2.4886	0.376575
Aldh2	-3.38088	-0.727474	-0.972603	-5.34068
Tmem167	1.59049	0.724269	-0.958285	-4.72007
Rai2	2.47365		1.03221
Tmem2	1.81116		1.95515	3.55816
Tmem14a	-3.19266			-7.34525
Csf1	-3.68564	0.947246		-3.63062
Eif2s2	1.41209	0.451073
Pla2g4e	-3.76539		-0.962476
Emp2	2.87895	0.432766
Lepre1	3.21847
Akap1	-2.7473	0.581462
Rasd1	3.80557	-0.798422	1.72736
Btg1	-1.97687
A430005L14Rik	-2.98633
Pdcd2l	2.63491
Slc1a3	-2.94225	-0.705737	1.25837
Shroom2	-2.96535	-0.493775		-6.15469
Slc7a3	3.80122			-5.69837
Dock9	-2.48016	-0.992884
Fbln1	-3.47959
Sfmbt2	3.12749
Cpsf2	1.57276		-0.431903
Ppp1r9b	-1.55651
Stim2	-1.92417		-0.554322
Psmc6	1.91118	1.39408	0.574288
Mcf2l	-2.52737		-0.526829
Llph	1.66295
Fbxo31	-2.44578	0.401316	0.409112	-3.57945
Scnn1a	-3.7601
Tubgcp2	-1.73226
Hsd17b12	1.75334	0.655597	1.16982
Abhd8	-1.96429			-4.72781
Zfand1	-3.29818	0.487243
Sec1	-3.77187			-5.69684
Rgs14	-2.92677	0.373482
Timp2	-2.49406	0.795694	-0.660401
Trpm3	-1.96782		-0.833394
Rnf157	-2.39205		0.520207	-1.92491
C1qc	3.16763	0.592095
Islr2	-3.13925	-0.59481		-4.03717
Upp1	-4.09212	1.45105		-5.27951
Caskin1	-2.52012	-0.562672	-0.582156
Dusp28	-3.64631
Zfp275	3.26848		0.80702
Fibcd1	-3.58209				0.0358003
Clpx	2.13974
Galnt16	-2.3292	-0.354469			0.0515939
Mctp1	-1.92054		-0.373387
Ubtf	-1.5356		1.35465
Pacs1	-2.82309
Nupl2	-3.41102		-0.569832
Plcxd1	3.0743
Ppm1k	-2.05908	-0.478909	-0.455878
Syt13	-2.27829
Ptges3	1.19703
Slit3	-2.37873
Rasa1	-2.08582	0.694704	-1.01678
Arhgef28	-3.0573		-1.22388
Itga8	-2.93595
Pcdh19	-2.42407	-1.08967	-1.36916
Acsf3	-3.04861		0.357703	-5.13777
Plk1s1	-3.44822
Camta2	-1.13974
Irf2bp1	-2.20253
Cdh8	-2.06361		-1.10179
Itgav	2.389	2.67849	1.82059	2.4866	0.0087597
Neurod2	-1.87749		-0.832295
Olfml3	3.89762	1.36266
Zfp804a	2.578	0.500371
Dcakd	-2.91545		-0.745903
Osbpl3	-3.50314
Ift140	-2.91657
Tars	2.23509
Fastkd1	-3.31316		-0.676154
2610301B20Rik	2.04264	0.614567
Fuz	-3.70326
Arr3	3.33862
Lins	3.18759
Prps2	-2.49604	0.874425	-0.55289
Bcan	-3.4043	-1.06798			0.0541714
Capn3	-3.22132	-1.00337	-1.74992	-7.88744
Fam43b	-3.56344
Gm11744	-3.71166			-4.32657
Ramp1	-2.01705	-0.685966	-0.355818		-0.0105527
Ppp2r2b	2.78976	0.983856	0.812169	-3.96968
Dnajc2	1.94682	0.480573	-0.689168
Cys1	-3.5984	-1.2986	-1.21964	-4.53877
Avl9	2.70439	1.27604	0.831423	-6.05731
Icam5	-2.02047	-0.552597			0.0313695
Orai2	-1.76513
Arid5b	1.89247	0.400966	1.02157
Prss36	-3.52538
Tubb4b	1.55854
Il1rap	-2.115	0.875734	-1.04426		0.0599572
Ndufv3	-1.30716		-0.510299
BC005537	2.22151	0.553927	0.786504	1.93404					1.04037
Kcnip2	-2.39368	-0.585732
Siglech	2.51384
Rapgefl1	-1.89573
Pcdh11x	3.22162
Nelfcd	-2.63277
Grasp	1.61735	0.504757	1.29474	3.10994					1.97788
Mypop	-2.90453
Megf11	2.49189	0.903215		2.47165					1.39489
Psmd3	1.54432
Lrrc8d	2.75627
Ctsd	1.65028	0.84603
Chst9	-3.56278	1.88202	-0.903007
Ube2k	1.26933	0.722676	1.30561
Pqlc2	3.19966
Rgs7	1.76479
Luc7l	1.41063	0.367515	-0.571833
Il33	-3.39891	1.38213
Ankrd27	-3.09488
Popdc3	3.48823	0.969362
Plekha6	-2.81031
Gtf3c2	-1.88513	-0.518565	-0.447377
Uqcr11	-1.43105	-0.394642	-0.337013
Akap13	2.92309	-0.492574	0.813506
B3gat1	-2.38551
Setd6	-2.77751	0.413899
Snph	-1.92837
Tyrobp	3.22106
Zfp87	-3.19033
Cwc27	2.19295
Ctage5	2.58965				0.0701734
Trpm2	-2.81279	-0.387555
Ctxn1	-1.44511
Nars	1.56665	0.576891	0.593265
Tmod2	-1.12878	0.595959	-0.712001
Utp6	-2.44706	0.492063	-0.400832
Cryz	-3.73922			1.64535
Mtdh	1.12238	0.851147	1.13251
Ywhah	-1.07793
Tacc1	1.55308	-1.18893	-0.85226	2.28884
Nell2	-1.40547		-0.727765
Trip11	1.75315	0.527951	0.50645
Pitpnc1	-1.72297	-0.464104	1.33368
Prrt1	-2.82108	-0.48596
Cisd3	-2.5697
Atp6v1g2	-1.49939
Clcn2	-2.86773
D10Jhu81e	-3.0632	-0.285232		-6.76771
Akt3	-2.36177	0.681835	-0.474237
Tmem198	1.89029		0.55559	2.48463
Golga7b	-1.96695		0.705852
Prosc	2.03905		1.27467	2.2863
Adcy9	-2.03731	-0.548635
Chd3	-1.4741
B930059L03Rik	-3.16818
Mapk1ip1	-2.53683
Nol3	2.74783	-0.5918	0.443213
Rnf217	3.21414		1.23338	3.63898
Fez1	-1.76736
Hspa8	1.18581
Gpr19	3.12005		1.84656
Negr1	-1.2667
Tenm1	-2.46983		-0.661305
Pnma2	-2.31858	-0.309431	-1.39112
Lrrn2	-1.859		-0.742943		-0.000442968
Smap2	0.957065	0.570097	1.40314	2.48793					1.54167
Agrn	-2.58907
Dapk1	-1.81507	-0.494	-0.522084
Adora1	-1.54046		0.370594
Nlgn3	-2.04019		0.644994
Efnb3	-2.50152	-0.766949
Neurod1	-2.25887	-0.533495	-1.33919
Sfxn1	-2.33316		-0.528809
Cwc22	-2.29474		-0.678088	-5.38729
Tpt1	1.20134	0.318784	0.361068
1500009C09Rik	-3.045	-0.780746
Trim39	2.02285
Ssbp2	-2.09138	-1.59083	-1.15318
Htr1a	-2.90201	0.883146	-0.801652	-7.50557
Pik3ip1	-2.87125	-0.450965	-0.825395
Nipal3	-2.69303			-1.51395
Arhgap32	1.59865	-1.11882
Dvl2	-2.97246
Enc1	-1.45447		1.24241
Camta1	-1.37851	-0.630935	0.486999
Ubr4	1.38963
Mtx3	-2.61673	-0.371594	-0.767026
Ajap1	-3.01767	-0.483464	-0.633885
AI597479	-2.76045		-0.455655
Cpne4	-2.10535
Mki67ip	1.53115
Cep290	2.1853
Spcs1	1.0918	0.438307	-0.519489
Lingo1	1.82348		0.970302	5.5965					2.11573
Dom3z	-2.97435
Hcn1	3.18424	0.600267			0.0820958
Dgkh	-1.90082	-0.8832
Dpysl2	-1.28085		0.646629
Rab3b	-3.119
Mob4	1.33618	0.505282	-0.603242
Hmox1	3.10127	0.802245
Abhd4	-3.20223			-4.3626
D630045J12Rik	-1.66527	-0.517718		-3.43332
Pnmal2	-1.18687	-0.777363			-0.0627404
Kcnt2	-3.011
Atp6v0e2	-1.12473
Vimp	2.00509		-0.479365		0.0254162
Lxn	-3.43667
Akt1	-1.79635
Rgl1	-2.17261		-0.669786
Zfp697	2.5594		-0.694184
Aff3	2.60359		-0.538241
Slc50a1	-3.02461
Nr1d1	-2.22121			-6.11347
Mink1	-1.54111
Elac1	-3.12985		-0.578062	-2.60813
Pgm2l1	-1.69729	-0.670485
Cdk11b	1.45383	0.45004	1.52311	2.5167					1.40315
Tuba1a	-1.20768	0.307662
Pon2	-2.59293
Cdc16	1.57289
Kcnn3	-3.03718
Zfp668	-2.14171
Ttyh1	1.65598	-1.09334	0.463072
Rfx3	-1.45325		-1.46952
Isoc1	-2.42258	0.731363
Pde1b	-2.0068
Hrsp12	-3.12295			-6.80061
Sac3d1	-2.44709			-4.23848
Nkain4	-3.42951	-0.810107
Psrc1	-3.33122	-0.590922	-1.05562
Snap91	1.12551
Yipf5	1.44074
Patz1	-2.63784		-0.509354
0610011F06Rik	-2.45865		-0.375904
Impact	1.54381		0.8575
Lmo3	-1.78333	-0.440835	-0.603981
Zbtb40	-3.34607	-0.341607	-0.399346
Glt25d1	-2.33627
Arhgap39	-1.70216		-0.468485
Mafg	2.35576
Ncdn	-1.24723
Magee2	-2.56266			-3.55362
Spock2	-1.22029
Prdm8	-1.98607
Mtrr	-2.5439		-0.60845	-3.96175
Lmo7	1.46072	0.59429	2.19616	2.38681					0.803349
Ncrna00086	-2.75363
Gprin1	-1.7166
Rps6ka6	3.92616	0.441566
Lrrn3	-2.33096		-0.756688
Cdk5r1	-1.78564
Plcg1	-2.30543
Msn	3.60896	2.77401	1.1438
Dync2li1	-2.70053	0.704448	0.536673
Eif4g2	0.932208	0.563572
Aatk	-1.87831		0.415076	-3.4156
Myh10	1.39755			3.50164					0.909701
Olfml2b	-3.10174	0.89691			0.133171	0.249871
Pde1a	-2.07624	0.700809
Bcas2	1.18381	0.82469
Hap1	-2.11235
Pkia	-1.31323	1.11732
Psmd2	1.52247	0.976796	0.913654
2610019F03Rik	3.07797
Dgcr2	-1.58787
Cabyr	-3.39025
Atp1b2	-1.92346
Mcm2	3.29365	1.59941
Ntn5	-2.74953
Pgam2	-3.50045		-0.744283
Ptpmt1	-2.36786			-5.31734
Car4	-2.57568
Igsf8	-2.11776
1110059E24Rik	-2.55836
Caml	2.2535		-0.49814	-5.66245
Sec14l1	-2.30903	-0.462577	0.679038
Mmd2	-1.87833	-0.818142	-0.550743
Cyb5r1	2.06569	0.65004
Zfp369	-3.11313	-0.328245
Txnl1	1.58982		0.811125	2.3347
Them4	-2.37585		-0.665862
Grm5	-1.19156	-0.497807	-0.615393
Ggh	-3.2334	0.60584
Rhobtb2	-2.23697	-0.46946
Zcchc18	-1.57329
Adprh	-2.00115
Fzd3	1.33312		1.05562
Cir1	-1.63959			-3.10838
Fam126a	-2.97071		-0.867779
Rasgrf2	-1.9695		-0.734617
Csmd3	-2.072		-0.587359
BC049635	-2.92896
Ccdc177	-3.45445		-1.8916
Mtus2	-2.35123	-0.552695	-0.551372
Wwc1	-2.26356	0.46328	-0.521475
Chac1	3.42159		0.773263
Dgat2l6	3.52815
Grem2	2.7584			-5.66693
Edem1	2.71091	1.46669	0.409156
Stxbp6	-1.30815		-0.621192
Zfand5	1.07113	0.984357	0.904402
Htatsf1	-1.72322
Pfkm	-1.53507	0.411299	0.561848
Pts	-1.94648
Mgst3	-2.5706	0.634095	1.33499
Zc3h6	-2.20615	0.801874	-0.857405
Snapc5	-3.26166		-0.376321
Ifrd1	2.27885	1.17535	3.26112	4.05942
Ppap2b	-2.7028
Ddn	-1.16333				0.0836228
Tceal3	-1.39325
Kcnh3	-2.1831
Pcdh17	1.32726	0.639729
Adam11	-2.0057
Snhg11	1.54927	-0.633528	-0.840826
Pck2	-3.4058	-0.419507	-0.616033
Dtd1	-2.07643		-0.41457
Hs6st1	2.44684		0.725551
P4ha2	3.40542			-1.56567
Pus1	-2.32423	0.52534
Fundc2	-1.97516	0.578971
Asb6	2.4918
Ube2l6	-2.25482
Selm	-1.83525
Elmo1	2.78486		1.03539	4.82673					1.11255
Camk2a	-1.09048	-0.627567
Tcf7l2	2.77801	-0.378816
Socs7	-1.66495	-0.495937
Rtn4rl1	1.2712	-0.511941		2.70434					1.90465
Nmnat2	-2.12317		1.06943	2.55498
Slc9a8	-3.05367	0.621348	0.521873
4932415G12Rik	-2.27478
Gucy1a3	-2.51308	-0.992578		-3.56181
Fam214b	2.48976
Ndrg3	-1.73511
A930005H10Rik	-2.63243	-0.598295	-0.682688	-1.78613
Clns1a	-1.75883	-0.625941	-0.378723
Slc44a5	-2.55725				0.0708606
Zcchc5	-3.37453
Aamdc	-2.67607
Adal	-2.70847	0.503343	-0.505689	-2.68425
C1ql2	-1.85811		-1.09491
Acyp1	-2.14547			-2.80249
Prkra	3.12427
Samd4b	1.65526
Nlk	1.73622	-0.566382
Lasp1	-2.7669
Pstpip2	-2.60452	0.73437
Zfp334	3.38584			-3.074
Ppp1r12b	1.27389	-1.00428
Twf1	-1.42061
Rapgef1	2.14865		0.855724
Vegfa	2.1866		0.929924
Efr3a	1.58534	0.61082	1.02381	2.8996
Hipk2	2.76175	-0.532564	1.06104	3.3874
Mmp17	-2.15873
Siae	-3.29694		-0.482398	-7.97555
Med8	2.2748
Tmbim4	2.03564
Slc27a1	-1.50211	-0.455379	0.864596
Rftn1	-3.00133
Epor	-3.03375	-0.615487		-6.84412
Actl6b	-2.05635
Tppp3	-2.99299	-0.898141	0.610317
9330159M07Rik	1.66949			2.7057
Mast3	-1.06244	-0.707357
Eif3c	1.33013	0.480643	0.426766
4930444A02Rik	-1.95863
Park7	-1.07898
Tada3	-2.5445
Usp16	1.83334		0.809033
Stmn3	-1.1772		0.420852
Cep44	-2.75442	-0.406662	-0.786273
Aqp7	1.8466
Psmd14	1.34133				-0.0182598
Mmd	-1.38965	0.662483	1.31458
1110038B12Rik	2.42344	0.505481
Cds2	-1.393	0.509532	0.469432
Map3k5	-3.05084	0.755826	1.98471	4.10449
Ppp2r3d	2.02023	0.6918	0.902219
Chl1	-1.26416	0.709355
Apcdd1	-3.02314		-1.0782
B3galt1	-2.28822	-1.3874	-0.974542
Sgk3	1.8108	0.634389	1.76066
Rnf123	-2.46021
Il16	-2.76344	-0.597865	-0.849273
Thra	-1.64786	-0.402927	-0.500912
Add2	-1.34789
4833424O15Rik	-2.10984
Dhx37	-2.35674
Ier3ip1	1.07251		-0.733816
Rtl1	2.75508			3.22622
Daglb	1.7223
Pea15a	-1.05611		-0.334134
Slc26a2	3.49486		-0.632056	-1.87792
Urod	-2.28576
Cln6	-2.87151			-4.11915
Otof	-3.29582
Zcchc2	-2.74732
Celf5	-1.37285
Dkk3	-2.66885				0.0900396
Mfge8	-3.14595	-0.70894
Rsbn1l	-2.16253
Cul3	1.73992	0.697145	0.559006
Kcnb2	-3.10335
Ctc1	-2.39949			-3.3887
Kcnc2	-3.10236
Dpf1	-1.29497	-0.907847	-0.887934
Ubxn1	1.38392
Vars2	-3.00228		-0.738421
Slc17a5	-1.66237		-0.50962
B230118H07Rik	-2.74982		-0.481186
Tef	-1.36581	-0.373159	-0.409128
Emc1	1.47928		0.38855
Slain1	-2.91099		0.48847	-4.17582
Kdm6b	-2.11043		2.7463	3.72986
Ubfd1	1.90935	0.747751	0.470302	-3.88463
Anxa6	-1.64562		-1.07288
Lmo1	-2.75389	-0.715574	-0.602895
Kcna4	1.51777	0.532244	1.30024
Prex2	-1.85043
Ifngr2	-1.96521	0.894083	0.739699		0.0557571
March1	-1.9573
Ldha	-1.55317	0.323649
Camk2n1	-1.30996	-1.1144
St3gal1	-2.47944			-5.31817
Lgi1	-1.25515
Riok3	1.21132	-0.818752	-0.819493
Plk5	-2.85393	-0.593889		-4.77913
Limd2	-1.83649		-1.02578
Mapt	-1.11312	-0.542739
Mettl22	-2.85037
Srsf9	-1.56066		0.566963
Col25a1	-2.42159
Map6	-1.7264		-0.573243
Dtymk	-1.55109	0.644604	-0.348291
Zbtb18	-1.62019		-0.378184
Psmd6	1.43625	0.39943
Deaf1	-2.13669
Id2	1.5194		0.97713
Atp9a	-1.76635
Exoc4	-1.89054	0.545015	-0.480611
Lrrc42	-2.02645
Shisa4	1.3598		-0.377954		0.037015
Btbd2	-2.53508			-6.87219
Lrrc57	-2.0668	0.931805
Ccdc85b	-1.56058	0.456072	0.455281
Rpn1	1.0902	0.534597	0.540246
Sema3e	2.007	2.21698	1.72433	2.63531
Mal2	-1.48508	0.718617			0.120259
Chst1	-1.38192	0.487772
1700086O06Rik	-2.26706
Bbs2	-2.99057
Scpep1	2.27669
Dync1h1	1.01867					-0.110662
Trappc12	-2.03873
Slc38a2	2.20305
Tmem48	3.0228
Slc38a9	2.30522	-0.676621	-0.83913
Cct8	1.23861	0.515962
Ptprg	-2.06155	0.825848	0.883045
Gad1	-1.97631		0.687371
Arsb	-1.79243				0.0894682
Med12	-2.23847
Nudt10	-2.41582
Slc25a23	-1.48196			-2.04272
Ctnna2	-1.48369
Gmps	1.17194	0.520024	-1.25372
Nr3c2	-1.85469		-0.842454
Ube3a	1.00738	-1.60151	-0.575853
Sv2c	2.35998			2.78674
Bc1	1.57562
Kcnj9	-1.51151		0.580656
C1qtnf4	-1.59667		-0.610096		-0.0280405
Zfand2a	1.80432
4930506M07Rik	-1.63254
Ccnt2	1.89712	-0.706601		1.71045
Nphp1	-2.46475			-4.4491
Pcnxl2	-2.43317
Ldhb	-1.11519	-0.724111
Cntn2	-2.82592			-4.09462	0.0283628
Racgap1	1.14556	0.806709	0.380022
Nsf	-0.873278	-0.855058
2610017I09Rik	-2.68504
Slc22a17	-1.2136
6330415B21Rik	-2.09451	-1.39628
Lrrc17	1.57484
Eprs	1.39567	0.585182	1.72812	1.69628
Adck1	-2.01437			-4.74276
Cby1	-2.56301
Psmb6	1.43682
Rpl22l1	1.08423
Nudt18	-2.25219			3.85629
Zfp282	2.76221
Abr	0.852124		1.08348	2.04618					0.826557
Glrb	-1.65167
Inpp5k	-2.35461	-0.380681
C77080	-3.29527
Mgrn1	-1.4023			2.78902
Cbx4	-1.82635
Uhrf1bp1l	1.61181
Gpr22	1.19159	1.07632
Krba1	-1.93953
Gpr37	-2.10644	0.508659		-4.29615	0.0877649
Tcta	2.30299			-4.70467
Gemin4	-3.14318			-6.2149
Mfsd2a	3.01409		1.09873					0.295835
B3gnt1	-2.01452				0.0429529
Endod1	-2.73203	0.680809	0.353404		0.0107113
Phactr1	-1.5811	-0.426683
Psmd13	1.55295	-0.522528	-1.07099
Adam8	-2.84144		-0.814915
Cnp	2.42022	-1.20349	0.806177
Eml1	-2.78626
Wnt7b	-2.35831	2.07436
Elovl2	2.75389
Tma16	2.35857	-0.729239	1.33846
Phf23	2.62804
Nbea	-0.964923		-0.376331
Dhrs7b	-2.82349
Psma2	1.31118
Paip2	-1.0573
Usp14	1.29359	0.566801	0.387218
Nudt17	-2.98992	-0.433851		-4.59286
Txndc15	1.87091	-0.336203
Pxdn	1.98075
Psmd7	1.11823
Ccdc90a	2.62406
Ttn	3.15825
Fam171b	-1.35738
Shisa7	-2.0825				0.0637748
Magi1	-1.92228	-0.435268	-0.496037
Sobp	-1.57878
Gstm7	-1.76539
Usp45	1.65452	0.462264	-0.578168	-3.57883
Gnb2	-1.40011	0.525231	0.530792
Tspan7	-0.708784
Naa16	2.08011		-1.07374	-2.92247
Epn2	-1.69902	-0.328843	-0.611403
Rhog	3.08942		0.730532
Adck2	-2.82813			-4.69205
Sacm1l	1.93756
Gmpr	-2.69939
Gss	-2.29134
Krt12	-3.03006
Adrm1	1.17749
Sms	-1.64314
Cops5	1.23857
Zfp191	-1.75248
Phf1	2.8227
Apaf1	-2.0619		-0.506107
Tanc1	1.348		1.25449	1.86378
Fancm	2.60299			-3.75844
Spag5	-2.75257	-0.533655
Mirg	2.68861	-0.874492	0.826399	3.65933
Slc5a6	-3.02663
Evc2	-3.0976	-0.487546	-0.354231	-5.17009	0.0510177
Ccdc59	1.33915
Topbp1	2.65096	0.653479		-1.75959
Rab28	-2.08104	0.471171
Jup	2.55437
Glo1	-1.72614	0.368528	-0.439103
Zfp532	-2.28652			-2.72341
P2rx4	-3.07884
Mzt2	-2.40079		-0.382063
Add1	-0.918362
Sec61a1	1.35711	1.18486	1.15812
Afg3l2	1.36811
Wdr41	-1.83145	0.407213
Syt17	-2.40626	-0.407016	-1.32467
Map3k4	-1.72066		-0.353145
Lars2	1.5608
Ppil4	1.40266
Fip1l1	1.21328		-0.676753		0.064891
Tusc2	-1.86533
Smarcb1	-1.34072	0.407722
Ptprs	-1.46088	-0.515304	1.46871
8430429K09Rik	-2.42858
Mia3	1.17215		0.467514	2.27792					0.931906
Psmd11	1.41815	0.937094	0.667439
Kndc1	-2.25429		0.623719
Bend6	-2.16279			-2.13618
Elp3	-2.27681
Gabra5	-1.55942				0.0799888
Actg1	-0.86319		0.522934
Rbm34	1.20637
Susd1	-2.82103			-2.57971
Nckap5	-2.83846
Pdcd4	-1.27736	-0.855122	-0.992266	-2.7045	0.0576762
Sorcs2	-2.71426				-0.0357699
Phf10	2.40523	0.641058	0.884118	3.75766
Ppfibp1	-2.45639	-0.312129
Csrnp3	-1.38561		0.878989	-3.39787
Ccnd2	-1.61458	-0.962754	-0.844363
Elk1	-1.5218
Nln	-2.45932	2.0844	0.655128
Trnp1	1.81734	0.600132
Chrm1	-1.087		0.57518
Ubxn8	1.90206			2.38234
Astn1	-1.81598
Eif2c4	-2.37204
Ggact	-2.45216
Phyhip	-1.15058
Slc15a2	-3.18447	-0.536974
Ypel5	1.09005	0.630118
Zmat1	-2.71725		-0.854228
Syp	-0.973454
Nat8l	-1.57099
Nit1	-2.30564	-0.492694		-5.35994
Polr2e	-1.56741		-0.501263
Camkk2	-1.80276	-1.11186
Stra13	-2.46612			-3.81777
Acot3	-2.51326			-5.75509
Slc12a5	-1.291	-0.418835
Sirt5	-2.86584
Zswim5	-2.76686		-0.67955
Kif2a	1.40621	0.813356	-0.448401
Fhad1	-2.51311	0.595608
Ebpl	-2.70157	-0.381743
Rhot2	-1.94338
Syt16	-2.27269
Trmt6	1.42776	0.493478
Klhdc5	-2.66437
Fus	-1.08809		-1.01449
Rnf182	-1.86235		-0.574505
Elac2	2.5256
Tmc7	-3.08857
Tmem106c	-2.82871
Thap3	-2.45629		-0.60203
Slc6a8	1.84139	1.0029	1.35216	4.02437	0.00622651
Crmp1	-1.05763	0.604174
Cx3cr1	1.96994	1.32378	-1.1992
Fyttd1	1.18269	1.25454	1.08018
Gtf3c5	-2.38084
Tpi1	-0.991378	0.373486	0.658447
Tgfa	-2.25569	0.7652
AU040320	-1.67941
Itpripl1	1.93813
Dcaf17	-1.25999		-0.556186	-3.12418
Pde4a	-1.09984		0.58687	2.62076
Gria4	2.42616	0.831636
Chst2	-1.82202		-0.648082
Cnpy3	-1.93508			-1.86249
Paqr7	-2.31119	-0.540467	-0.489485
Zbtb5	-2.87783		-0.40678	-4.94234
Aes	-1.53566		0.730428
Opcml	-1.69964				0.0631572
Vstm2a	-1.63699		-0.651914
Cacybp	1.28757	0.531396
Sqstm1	1.00573
Syt10	-2.5556
Gorasp1	-2.48027
Rapgef2	-1.65921
Elmod1	-1.27125		-0.342022
Rock2	0.908298		0.55689
Larp4	1.53691	-0.453114
Kcnab2	-1.15653		0.855184
Tmtc1	1.32336	0.852785
Fam19a2	-2.12565
Tbc1d7	-2.62981
Dcc	-1.58077	-1.03092	-0.40562	-2.92759
Mc1r	1.4449
Zfr2	-1.93302	-0.418906
Lrrn1	-2.1435		-0.68509		0.0817258
Tspyl5	1.35721	-0.477731	-0.907852
Cry1	2.19669		0.692872
Agap2	-1.38546	-0.938582	-0.946463
Pus7l	3.24653	0.919853	-0.731596	-4.22174
Hint1	1.02481		-0.3651
Fbxw17	-2.63355			-3.08384
Extl2	-2.22414
Pim2	-2.20771
4933431E20Rik	-1.67127
Atp5g2	-1.29957		-0.438428
Spink10	2.38791	0.572503
Rbm6	1.61789	-0.813002
Hspd1	1.02343
Tmem132a	-1.37489				-0.00858145
Ankrd26	-2.11596		-0.797785
Ablim3	-1.86651	-0.454996	-0.703914
Cenpv	-2.18279		-0.484792
Tmem47	1.68892		0.591757		0.0506297
Pak6	1.38128	1.15879	1.62297	3.38337
Cst3	1.19679
Ccnd3	-2.71107	0.455223	0.577352
Ppapdc1a	2.24698
Sept3	-1.02794
2900011O08Rik	-1.51255
Gm15800	-1.08988	-0.602876
Nt5dc2	-2.52723
Ubash3b	-1.83495
Tmem101	-2.15935		-0.693882	-6.50723
Adipor2	2.35638		0.37294		0.0551703
D830030K20Rik	1.54967
Kctd13	-1.85464
Bicd1	1.45871		-0.651009	-7.39127
Lin54	2.20518		0.854111
Pax6	-2.3928
Asnsd1	-2.32931		-0.492534
Zbtb20	-1.44232	-0.963272	-1.26858
Ano10	2.53259	0.394137
Lonp1	1.92099		0.381922
Wnk2	-1.85491		0.51277
2410006H16Rik	1.72886
Foxk1	-1.82486	-0.417467	-0.774868	-3.56221
Tpp1	-2.00564	-0.527906	-0.696615
Fam160b2	-1.3245
Rbm45	1.37042
Rorb	1.91943	-1.45049	-1.12928	-4.81993
Haghl	-2.08743		0.447297
Inpp5f	1.78045		0.764469	3.01679
Fbxo2	2.59847	-0.437638
Esyt3	-2.67522
Ddo	-2.60931			-4.53359
Tm7sf3	-2.27842	0.452779			0.110794
Sp1	2.5939	-0.909724	-1.36486
Tbc1d8b	-1.72663	-0.407588
Dhx8	1.6888		0.419814
Kcng2	-2.26202			-3.95145
Atl1	1.31279		0.49588	-4.35314
Pcdhb9	-2.90532	0.614829
Rab3gap1	1.42209
Nedd4	-1.10081	0.980063		-2.00512
3110035E14Rik	-1.764
Lcmt2	1.11013
Rps12	0.998318
Sox5	-2.55149
Cx3cl1	-0.738581	-0.623743	0.791665
Grik3	-1.67143
Nrip3	1.90611
Marf1	-1.3701	-0.948411	-1.21666
Hspe1	1.32496		-0.581924
Plcb1	-1.06568	0.634455	0.416903
Sema6b	-2.54415
Sorl1	-1.39475
Dlg3	-1.25977	-0.486372	-0.62987
Rsrc1	-1.78561
Gabrb3	-1.21105	1.29558	1.21576		0.0994466
Gna13	-2.2219	0.569685	0.651116
Nfia	-1.07879	-1.01593	-1.14485
Dscam	-1.97133	-0.544792
Rad17	2.44732		-0.613344	6.50208
Vps37a	1.26514	0.665921	0.476502	1.79258
Ptpro	1.01563		0.505014
Lypd1	-2.05827	-0.762211	-0.535167
Prkdc	-2.33721	-0.49051	-0.445014
Cyp51	1.99039	0.965917	1.76974
Zbtb14	-2.54498	0.644997	-0.794061
Ctsf	-2.17723		0.66886		0.00777586
Nagpa	2.81047
Tmem150c	-2.14761	-0.627569	-0.663072
Dzip3	1.24166	1.21015	-1.22704
R3hdm4	-0.740622		1.27385
Rab14	0.998602	-0.740569	-0.315777
Dnase2a	1.68038	-0.838353	-0.530313
AI314180	1.37521	1.05061
Calm3	-0.862514
Abhd12	-1.26107	0.827455	0.540537
Elovl5	-2.05821
Map2k7	-1.53361		0.551599
Cltb	1.33088	1.09198	1.31948	1.80563
Crlf1	-2.23132	-0.901308
Ufd1l	1.48182	0.489612
Pofut1	-2.61866		-0.527964	-2.35112
Kcnq2	-1.37355	0.828026	-1.09038
Acadvl	2.38435
Slc24a2	-0.826189
Ocln	-2.21139	0.47549	-0.795192
Psme4	1.70277	0.498798	0.980213
Nrsn2	-2.62673
Zfp846	-2.53934		-0.617994
Plekhb1	-1.93494	-0.452213
Saal1	-2.68788
Prss23	2.92918	2.57271	1.46274
Rbfox1	-0.862981
Iqcb1	1.90432		-0.980973
Nicn1	-1.43922		-0.676543
Rbbp7	1.25065		1.09842	3.87059	0.017462				1.17927
Scg3	-1.44797
Bdp1	1.47598
Fam173a	-1.86761
Npas2	2.82531		0.938455	5.86215					1.14387
Sod1	0.873082		-0.73956
Nedd4l	-0.919588	-1.03013	0.884524
Chst12	-2.48597
Psma3	1.03168	-0.709287
Cct2	1.29882
Phf21a	-1.38983	-1.05394	-0.745012
Sort1	-1.60239	0.647388	0.493654
Olfm2	-2.67227		0.791784
Park2	-2.67936	-0.559057
Abcg1	-1.93662
Dixdc1	-1.76062		0.338939	-3.30453
Rab3d	-2.00035		-1.25288
Scrn3	-2.30266		-0.425456
Trmt2a	-1.93161		0.381661
Tax1bp1	1.36338	0.648712
Emc10	-1.25524	0.310215			0.00932973
Trim46	-1.6045		-0.617259
Rab27a	-1.63689	0.970634	-1.0207
Rrp1b	1.82936		0.762117	2.70248
Gal3st3	-1.3245
