# Supplementary material for: Engram-specific transcriptome profiling of contextual memory consolidation
Source: Nat Commun. 2019 May 20;10:2232. doi: 10.1038/s41467-019-09960-x (PMC6527697; doi:10.1038/s41467-019-09960-x)
Supplement: Supplementary file 9 — Supplementary Data 5 [file 41467_2019_9960_MOESM9_ESM.xlsx]

## Sheet: FC
Ingenuity Canonical Pathways	Experimental group	-log(p-value)	Ratio	Enriched genes
Protein Ubiquitination Pathway	FC	3.69	0.152	PSMB3,USP14,USP45,PSMD7,PSMC5,UCHL1,PSMC6,HSPE1,USP16,PSMA3,PSMD14,PRKN,NEDD4L,PSMA2,PSMB4,HSPH1,PSMD13,PSMC4,PSMD6,DNAJC2,HSPD1,PSMB6,UBE3A,HSPA8,PSMD11,PSMD2,PSMD12,HSP90AA1,PSMD1,PSMD4,UBC
Protein Ubiquitination Pathway	NS	0.703	0.0196	STUB1,USP36,HSPA2,VHL
Protein Kinase A Signaling	FC	3.2	0.132	MYH10,TCF4,Calm1 (includes others),PTK2B,YWHAH,PDE4A,UBASH3B,DUSP22,PDE1A,ROCK2,CAMK2A,PTPRO,DCC,ATF4,PTPRZ1,PLCB1,RYR1,GNA13,CDC16,ADCY8,PTPRN,CAMK2B,PTPRG,ADD2,PDE10A,TTN,ADCY9,AKAP13,DUSP1,ADCY1,PDE1B,GNB2,PRKAG2,ADD1,PTPRS,PTGS2,ELK1,TCF7L2,AKAP1
Protein Kinase A Signaling	HC	3.04	0.0814	AKAP5,Calm1 (includes others),PTK2B,PTPN2,YWHAH,YWHAB,DUSP22,PTP4A1,PTPN12,PRKCZ,GNG7,AKAP2,IKBKG,NFAT5,CAMK2D,PPP3R1,PTPRB,CDC14B,ANAPC5,PTPRZ1,CTNNB1,TCF7L2,CAMK2G,CAMK2B
GABA Receptor Signaling	FC	2.76	0.179	KCNN3,GABRA5,CACNA1H,DNM1,ADCY9,NSF,GABRB3,KCNQ2,GPR37,GAD1,ADCY1,SLC6A1,KCNQ3,UBC,ADCY8
GABA Receptor Signaling	NS	0.211	0.0119	CACNA2D3
GABA Receptor Signaling	HC	0.353	0.0476	CACNA1H,GABRA2,ALDH5A1,GABRB2
Epithelial Adherens Junction Signaling	FC	2.16	0.148	RAPGEF1,SRC,MYH10,TCF4,LMO7,TUBB4B,WASF1,EPN2,CTNNA2,MAGI1,TUBA1A,AKT1,AKT3,JUP,ACTG1,ACVR1C,TCF7L2
Epithelial Adherens Junction Signaling	HC	0.492	0.0522	MYH9,ACTN2,FGFR1,CLINT1,CTNNB1,TCF7L2
GADD45 Signaling	FC	2.12	0.294	GADD45B,CCND2,CCND3,CDKN1A,MAP3K4

## Sheet: NS
Ingenuity Canonical Pathways	Experimental group	-log(p-value)	Ratio	Enriched genes
Glutathione Biosynthesis	NS	3.43	0.667	GCLC,GSS
Glutathione Biosynthesis	FC	0.669	0.333	GSS
γ-glutamyl Cycle	NS	2.37	0.222	GCLC,GSS
γ-glutamyl Cycle	FC	1.57	0.333	CHAC1,GSS,GGACT
Salvage Pathways of Pyrimidine Ribonucleotides	NS	2.08	0.0563	AK1,NME5,SGK1,LIMK2
Salvage Pathways of Pyrimidine Ribonucleotides	HC	0.49	0.0563	MAP2K6,GRK4,CDK5,CMPK1

## Sheet: HC
Ingenuity Canonical Pathways	Experimental group	-log(p-value)	Ratio	Enriched genes
Protein Kinase A Signaling	HC	3.04	0.0814	AKAP5,Calm1 (includes others),PTK2B,PTPN2,YWHAH,YWHAB,DUSP22,PTP4A1,PTPN12,PRKCZ,GNG7,AKAP2,IKBKG,NFAT5,CAMK2D,PPP3R1,PTPRB,CDC14B,ANAPC5,PTPRZ1,CTNNB1,TCF7L2,CAMK2G,CAMK2B
Protein Kinase A Signaling	FC	3.2	0.132	MYH10,TCF4,Calm1 (includes others),PTK2B,YWHAH,PDE4A,UBASH3B,DUSP22,PDE1A,ROCK2,CAMK2A,PTPRO,DCC,ATF4,PTPRZ1,PLCB1,RYR1,GNA13,CDC16,ADCY8,PTPRN,CAMK2B,PTPRG,ADD2,PDE10A,TTN,ADCY9,AKAP13,DUSP1,ADCY1,PDE1B,GNB2,PRKAG2,ADD1,PTPRS,PTGS2,ELK1,TCF7L2,AKAP1
Hypusine Biosynthesis	HC	2.32	0.667	EIF5A,DOHH
iCOS-iCOSL Signaling	HC	2.27	0.104	IKBKG,NFAT5,CAMK2D,Calm1 (includes others),HLA-A,PIK3C3,PPP3R1,FGFR1,CAMK2G,CAMK2B
