# Supplementary material for: Engram-specific transcriptome profiling of contextual memory consolidation
Source: Nat Commun. 2019 May 20;10:2232. doi: 10.1038/s41467-019-09960-x (PMC6527697; doi:10.1038/s41467-019-09960-x)
Supplement: Supplementary file 10 — Supplementary Data 6 [file 41467_2019_9960_MOESM10_ESM.xlsx]

## Sheet: FC upstream analysis 
Upstream Regulator	Molecule Type	Predicted Activation State	Activation z-score	p-value of overlap	Target molecules in dataset
CREB1	transcription regulator	Activated	3.712	1.09e-12	ARC,ATF3,BDNF,BRD9,CAMKV,CDKN1A,GADD45B,GPNMB,INHBA,NPAS4,NPTX2,PENK,SCG2,SORCS3
HDAC4	transcription regulator			4.38e-06	ARC,ATF3,BDNF
CADPS	other			3.42e-05	BDNF,SCG2
CDK5R2	other			3.42e-05	ARC,BDNF
BDNF	growth factor		1.334	4.53e-05	ARC,ARPP21,BDNF,PCDH8,PENK,RAB3A
CAMK4	kinase			6.82e-05	ATF3,BDNF
L-dopa	chemical - endogenous mammalian		1.129	9.86e-05	ARC,ARPP21,B3GALT5,COL4A1,NPAS4,NPTX2,PENK,PLK2,TIAM2
ADORA2A	G-protein coupled receptor		0.283	0.000195	BDNF,CAMKV,PENK,RAB3A
SP1	transcription regulator			0.000237	CDKN1A,PENK
NOS1	enzyme			0.000315	ARC,BDNF
CPE	peptidase			0.000405	PENK,SCG2
MAPT	other			0.000615	BDNF,PENK
CREM	transcription regulator			0.000651	ARC,ATF3,GADD45B
CNR1	G-protein coupled receptor			0.000737	BDNF,PENK
FYN	kinase			0.000869	ARC,PENK
quinolinic acid	chemical - endogenous mammalian			0.00101	BDNF,PENK
L-tryptophan	chemical - endogenous mammalian			0.00342	BDNF
CADPS2	other			0.00342	BDNF
UNG	enzyme			0.00342	BDNF
BSN	other			0.00342	BDNF
NAMPT	cytokine			0.00342	BDNF
BHLHE40	transcription regulator			0.00342	BDNF
PHGDH	enzyme			0.00342	ARC
VEGFB	growth factor			0.00342	ATF3
CAMKK2	kinase			0.00342	BDNF
CYFIP1	other			0.00342	ARC
TGFBR2	kinase			0.00342	CDKN1A
RAD21	transcription regulator			0.00342	BDNF
EEF2	translation regulator			0.00342	BDNF
GABA	chemical - endogenous mammalian			0.00342	BDNF
FOS	transcription regulator			0.00379	BDNF,NPTX2
PSEN1	peptidase			0.00438	ARC,BDNF,GADD45B
AKAP5	other			0.00683	KCNQ3
MAPK8IP1	other			0.00683	BDNF
MAPK8IP2	other			0.00683	BDNF
HDAC5	transcription regulator			0.00683	CDKN1A
CCK	other			0.00683	PENK
EFNA5	kinase			0.00683	BDNF
HDAC3	transcription regulator			0.00683	CDKN1A
TSC2	other			0.00683	ARC
HDAC7	transcription regulator			0.00683	CDKN1A
KDM1A	enzyme			0.00683	CDKN1A
MEF2C	transcription regulator			0.00683	ATF3
SMAD3	transcription regulator			0.00683	CDKN1A
PLG	peptidase			0.00683	BDNF
EFNA2	kinase			0.00683	BDNF
dopamine	chemical - endogenous mammalian			0.00683	PENK
FMR1	translation regulator			0.00986	ARC,RAB3A
UBA6	enzyme			0.0102	ARC
GABBR2	G-protein coupled receptor			0.0102	ARC
BMP7	growth factor			0.0102	PENK
NR2E1	ligand-dependent nuclear receptor			0.0136	CDKN1A
RCAN1	transcription regulator			0.0136	BDNF
SERPINE2	other			0.0136	BDNF
SMAD4	transcription regulator			0.0136	CDKN1A
ITPR1	ion channel			0.0136	BDNF
BAMBI	other			0.0136	PENK
CORT	other			0.0136	BDNF
DNMT1	enzyme			0.017	CDKN1A
CTCF	transcription regulator			0.017	BDNF
NTRK1	kinase			0.017	BDNF
CDK5	kinase			0.017	BDNF
PLAT	peptidase			0.017	BDNF
PDYN	transporter			0.017	ARC
ATXN7	peptidase			0.0203	PENK
ADM	other			0.0203	PENK
GDNF	growth factor			0.0237	PENK
RELN	peptidase			0.0237	BDNF
KISS1R	G-protein coupled receptor			0.0237	NPAS4
SLC30A3	transporter			0.0237	BDNF
FEV	transcription regulator			0.0271	NCALD,SCG2
ADCYAP1	other			0.0271	BDNF,MAPK4
IFNG	cytokine			0.031	ARC,BDNF,NCALD
SNCA	enzyme			0.0337	RAB3A
APOE	transporter			0.0337	ATF3
AR	ligand-dependent nuclear receptor			0.0337	PENK
HTT	transcription regulator			0.0347	ARPP21,BDNF,PENK
MKNK1	kinase			0.0363	PCDH8,RAB3A
FOXO1	transcription regulator			0.037	CDKN1A
K+	chemical - endogenous mammalian			0.037	BDNF
EED	transcription regulator			0.0403	BDNF
TP53	transcription regulator			0.0403	CDKN1A
L-glutamic acid	chemical - endogenous mammalian			0.0436	BDNF
TGFB1	growth factor			0.0436	CDKN1A
REST	transcription regulator			0.0468	BDNF
PTTG1	transcription regulator			0.0468	CDKN1A
