# Supplementary material for: Engram-specific transcriptome profiling of contextual memory consolidation
Source: Nat Commun. 2019 May 20;10:2232. doi: 10.1038/s41467-019-09960-x (PMC6527697; doi:10.1038/s41467-019-09960-x)
Supplement: Supplementary file 11 — Source Data [file 41467_2019_9960_MOESM11_ESM.xlsx]

## Sheet: Fig. 1
Fig. 1 b
HC Animal nr.	nr. of dVenus +cells	1 h Animal nr.	nr. of dVenus +cells	5 h Animal nr.	nr. of dVenus +cells	8 h Animal nr.	nr. of dVenus +cells	14 h Animal nr.	nr. of dVenus +cells	24 h Animal nr.	nr. of dVenus +cells
1	15.6154	1	31.625	1	34.9091	1	34.1818	1	32.3333	1	45.3333
2	5	2	32.2222	2	38.2	2	29.8333	2	30.0667	2	53.3
3	10.0909	3	29.5	3	30.5455	3	27.0769	3	38.5556	3	31
4	11.6	4	29.0833	4	29.1818	4	27.25	4	29	4	23.1818
5	10.4	5	28.2	5	35.6364	5	28	5	30	5	29
				6	32.375					6	31.7273
				7	43.875					7	45.3333
Fig. 1 e-f
Animal nr.	5h- nr. of dVenus +cells	24 h- nr. of dVenus +cells	5 h + 24 h- nr. of overlapping dVenus + cells	P[24 h|5 h]	P[5 h|24 h]
1	12	20	11	91.6667	55
2	9	9	7	77.7778	77.7778
3	10	8	7	70	87.5
Fig. 1 h
HC Animal nr.	P[Arc+|dVenus+]	NS Animal nr.	P[Arc+|dVenus+]	DS Animal nr.	P[Arc+|dVenus+]
1	37.1575	1	59.7056	1	81.2415
2	46.682	2	55.3472	2	86.2831
3	25.6667	3	61.2663	3	84.7742
4	32.7014	4	58.8176	4	85.1237

## Sheet: Fig. 3
Fig. 3 c	Log 2 fold change Arc + vs. Arc –
Animal nr.	DAPI	Arc_FITC	ATf3_Cy3	dVenus_Cy5
1	0.128787	3.97128	2.43922	5.67091
2	0.472132	2.53794	4.99523	5.85016
3	0.21802	2.88277	1.85156	5.33505
4	-0.281243	2.99382	3.83817	4.5992
Fig. 3 d	Log 2 fold change Arc + vs. Arc –
Animal nr.	DAPI	Arc_FITC	Penk_Cy3
1	-0.400322	4.23083	2.40436
2	-0.303876	2.26243	2.79012
3	-0.258413	3.04931	3.69876
4	-0.23824	3.17811	2.23501
	Log 2 fold change Arc + vs. Arc –
Animal nr.	DAPI	Arc_FITC	Kcnq3_Cy3
1	-0.250635	2.60172	-1.19659
2	0.0722278	2.87596	-1.85478
3	-0.123261	1.63912	-1.57986
4	-0.642796	2.26964	-1.95561

## Sheet: Fig. 4
Fig. 4 d	Log 2 fold change Arc + vs. Arc –					Log 2 fold change EGFP + vs. EGFP –
Animal nr.	DAPI	Arc_FITC	ATf3_Cy3		Animal nr.	DAPI	Arc_FITC	ATf3_Cy3	EGFP-mCREB_Cy5
1	-0.166447	1.98356	2.36014		1	-0.295484	1.08195	0.653826	2.97921
2	0.00120812	2.33275	2.79413		2	-0.223913	0.267726	-0.380654	2.90497
3	0.0338917	2.56317	2.89335		3	0.0578533	0.490516	0.391022	3.04479
4	0.259682	2.42866	2.45793		4	-0.204692	0.508243	0.353605	3.27252
Animal nr.	DAPI	Arc_FITC	Penk_Cy3		Animal nr.	DAPI	Arc_FITC	ATf3_Cy3	EGFP-mCREB_Cy5
1	-0.149492	3.44969	2.56207		1	-0.119317	1.26067	-1.20923	2.98031
2	-0.0163981	3.79446	3.27537		2	-0.0900887	0.192707	0.506672	3.15499
3	-0.0189128	3.53249	3.38763		3	0.0177717	1.27222	-1.22277	3.12819
4	-0.201857	3.91467	2.94923		4	-0.0312261	0.648224	-1.30357	3.31705

## Sheet: Fig. 5
Fig. 5 b	Control (mCherry)				EGFP-mCREB
Animal nr.	Pre-US- Freezing %	Post-Us- Freezing %		Animal nr.	Pre-US- Freezing %	Post-Us- Freezing %
1	9.85185	50.9264		1	0	86.6856
2	0	93.5926		2	0	75.3153
3	1.16667	62.1487		3	0	43.7782
4	0	83.4449		4	1.14815	72.7593
5	0	82.2782		5	2.92592	64.0556
6	0	55.6856		6	0	43.1671
7	2.81482	84.593		7	0	58.0556
				8	0.58	63.4017
Fig. 5 c	Control (mCherry)				EGFP-mCREB
Animal nr.	Context retrieval- Freezing %			Animal nr.	Context retrieval- Freezing %
1	84.5613			1	31.0255
2	33.5802			2	5.62755
3	95.4461			3	7.07146
4	62.1066			4	40.7997
5	21.9919			5	44.1688
6	95.9459			6	6.62718
7	74.528			7	46.7049
				8	20.2332
Fig. 5 e	Control (mCherry)				EGFP-mCREB
Animal nr.	Context retrieval- Freezing %			Animal nr.	Context retrieval- Freezing %
1	25.7867			1	44.1688
2	54.8889			2	37.5417
3	38.3191			3	33.0989
4	14.8278			4	48.1118
5	48.8148			5	37.5046
6	30.211			6	60.9774
7	63.569			7	81.3217
8	53.6838			8	48.6857
Fig. 5 g
Animal nr.	FC tag- EGFP+cells/0.6mm2			Animal nr.	NC tag- EGFP+cells/0.6mm2
1	43.5			1	37.75
2	35.5			2	37
3	45			3	37.75
4	21			4	35.25
5	37.6			5	35
6	29.25			6	38

## Sheet: Supp. Fig. 1
Supp. Fig. 1 c
No shock (NS) Animal nr.	Context retrieval- Freezing %		Fear conditioned (FC) Animal nr.	Context retrieval- Freezing %
1	2.58		1	42.89
2	0		2	38.67
3	4.97		3	50.71
4	2.81		4	42.62
5	5.19		5	53.71
6	3.09		6	49.28

## Sheet: Supp. Fig. 2
Supp. Fig. 2b
No shock (NS) Animal nr.	P[Fos+|Arc+]	P[Arc+|Fos+]	P[Fos+|dVenus+]	P[dVenus+|Fos+]
1	86.0399	94.8858	77.288	72.7969
2	83.3081	97.1818	90.1471	85.6692
3	84.2757	94.381	79.812	86.1569
4	83.2867	97.6974	80.9085	76.9491
5	89.3041	97.4603	82.4949	91.7277

## Sheet: Supp. Fig. 4
Supp. Fig. 4 b
1 h Animal nr.	P[Arc+|dVenus+]	5 h Animal nr.	P[Arc+|dVenus+]	14 h Animal nr.	P[Arc+|dVenus+]
1	79.9585	1	71.609	1	81.5871
2	77.3575	2	71.7115	2	83.2074
3	82.554	3	70.2401	3	85.504
4	85.23	4	72.67	4	82.68

## Sheet: Supp. Fig. 5
Supp. Fig. 5 a
Sample nr.	FC dVenus + Regularized Log Transformed counts Prox 1	Sample nr.	FC dVenus - Regularized Log Transformed counts Prox 1
FC_G01	8.33059	FC_NG01	8.43154
FC_G03	5.16967	FC_NG03	8.0329
FC_ G04	10.1134	FC_NG04	9.37857
FC_G05	3.62698	FC_NG05	9.10802
FC_G06	7.48667	FC_NG06	9.47813
FC_G07	7.02079	FC_NG07	8.8046
FC_G09	9.70959	FC_NG09	9.67447
FC_G10	8.03042	FC_NG10	7.88877
FC_G11	9.55463	FC_NG11	10.7918
FC_G12	9.57873	FC_NG12	8.41863
FC_G13	9.0086	FC_NG13	10.1344
FC_G14	11.0521	FC_NG14	9.41126
Supp. Fig. 5 b
Malat1
Sample nr.	FC dVenus + Regularized Log Transformed counts Malat1	Sample nr.	FC dVenus - Regularized Log Transformed counts Malat1	Sample nr.	NS dVenus + Regularized Log Transformed counts Malat1	Sample nr.	NS dVenus - Regularized Log Transformed counts Malat1	Sample nr.	HC dVenus + Regularized Log Transformed counts Malat1	Sample nr.	HC dVenus - Regularized Log Transformed counts Malat1
FC_G01	17.3228	FC_NG01	16.5469	NS_G18	17.7895	NS_NG18	15.7307	HC_G15	18.515	HC_NG15	14.9656
FC_G03	17.8552	FC_NG03	17.2414	NS_G19	18.3048	NS_NG19	16.1643	HC_G16	18.1744	HC_NG16	15.3477
FC_ G04	18.4136	FC_NG04	16.0046	NS_G20	17.3886	NS_NG20	16.2228	HC_G17	16.736	HC_NG17	16.4484
FC_G05	18.7847	FC_NG05	14.9924	NS_G21	16.434	NS_NG21	15.5633
FC_G06	18.6251	FC_NG06	16.6448
FC_G07	17.4215	FC_NG07	14.7347
FC_G09	17.7224	FC_NG09	16.464
FC_G10	16.952	FC_NG10	15.905
FC_G11	16.7895	FC_NG11	14.8006
FC_G12	17.9527	FC_NG12	17.9359
FC_G13	17.4472	FC_NG13	16.6256
FC_G14	17.0022	FC_NG14	16.6927
Calm2
Sample nr.	FC dVenus + Regularized Log Transformed counts Calm2	Sample nr.	FC dVenus - Regularized Log Transformed counts Calm2	Sample nr.	NS dVenus + Regularized Log Transformed counts Calm2	Sample nr.	NS dVenus - Regularized Log Transformed counts Calm2	Sample nr.	HC dVenus + Regularized Log Transformed counts Calm2	Sample nr.	HC dVenus - Regularized Log Transformed counts Calm2
FC_G01	13.0121	FC_NG01	13.8305	NS_G18	13.42	NS_NG18	15.1026	HC_G15	11.9777	HC_NG15	14.2932
FC_G03	11.7351	FC_NG03	11.4923	NS_G19	11.9202	NS_NG19	13.8741	HC_G16	13.0354	HC_NG16	14.8395
FC_ G04	12.6147	FC_NG04	14.1313	NS_G20	13.3779	NS_NG20	15.1426	HC_G17	14.157	HC_NG17	14.7995
FC_G05	13.0077	FC_NG05	14.2968	NS_G21	14.174	NS_NG21	14.215
FC_G06	11.5381	FC_NG06	13.5443
FC_G07	14.1352	FC_NG07	14.5138
FC_G09	13.0137	FC_NG09	13.5561
FC_G10	12.9423	FC_NG10	13.6414
FC_G11	13.779	FC_NG11	14.049
FC_G12	13.4762	FC_NG12	12.9203
FC_G13	13.6052	FC_NG13	13.5322
FC_G14	13.024	FC_NG14	13.9551
Calm1
Sample nr.	FC dVenus + Regularized Log Transformed counts Calm1	Sample nr.	FC dVenus - Regularized Log Transformed counts Calm1	Sample nr.	NS dVenus + Regularized Log Transformed counts Calm1	Sample nr.	NS dVenus - Regularized Log Transformed counts Calm1	Sample nr.	HC dVenus + Regularized Log Transformed counts Calm1	Sample nr.	HC dVenus - Regularized Log Transformed counts Calm1
FC_G01	13.821	FC_NG01	13.5344	NS_G18	13.5615	NS_NG18	14.7018	HC_G15	13.1059	HC_NG15	13.9867
FC_G03	12.9197	FC_NG03	12.8611	NS_G19	12.8907	NS_NG19	14.0161	HC_G16	14.0277	HC_NG16	15.2241
FC_ G04	12.4921	FC_NG04	14.2047	NS_G20	13.1799	NS_NG20	14.6874	HC_G17	14.1161	HC_NG17	14.2348
FC_G05	14.4095	FC_NG05	14.2513	NS_G21	13.9613	NS_NG21	14.0515
FC_G06	12.2984	FC_NG06	13.6573
FC_G07	13.2563	FC_NG07	14.2052
FC_G09	13.1675	FC_NG09	14.168
FC_G10	12.7385	FC_NG10	12.5899
FC_G11	13.5799	FC_NG11	13.8049
FC_G12	13.5928	FC_NG12	13.2301
FC_G13	13.7072	FC_NG13	13.1668
FC_G14	14.1188	FC_NG14	13.6125
Snap25
Sample nr.	FC dVenus + Regularized Log Transformed counts Snap25	Sample nr.	FC dVenus - Regularized Log Transformed counts Snap25	Sample nr.	NS dVenus + Regularized Log Transformed counts Snap25	Sample nr.	NS dVenus - Regularized Log Transformed counts Snap25	Sample nr.	HC dVenus + Regularized Log Transformed counts Snap25	Sample nr.	HC dVenus - Regularized Log Transformed counts Snap25
FC_G01	12.9773	FC_NG01	13.2149	NS_G18	12.7348	NS_NG18	14.5223	HC_G15	11.296	HC_NG15	13.8351
FC_G03	11.9803	FC_NG03	12.042	NS_G19	12.1019	NS_NG19	13.765	HC_G16	12.0916	HC_NG16	14.4565
FC_ G04	11.7084	FC_NG04	13.1533	NS_G20	12.2218	NS_NG20	13.5595	HC_G17	12.8342	HC_NG17	14.5261
FC_G05	12.3758	FC_NG05	12.0751	NS_G21	13.0134	NS_NG21	13.2958
FC_G06	11.715	FC_NG06	13.1712
FC_G07	12.9583	FC_NG07	13.7039
FC_G09	12.2167	FC_NG09	12.8145
FC_G10	12.5875	FC_NG10	14.4427
FC_G11	13.3409	FC_NG11	13.8137
FC_G12	12.7534	FC_NG12	12.6384
FC_G13	13.0212	FC_NG13	13.4039
FC_G14	13.7966	FC_NG14	13.3453
Atp5b
Sample nr.	FC dVenus + Regularized Log Transformed counts Atp5b	Sample nr.	FC dVenus - Regularized Log Transformed counts Atp5b	Sample nr.	NS dVenus + Regularized Log Transformed counts Atp5b	Sample nr.	NS dVenus - Regularized Log Transformed counts Atp5b	Sample nr.	HC dVenus + Regularized Log Transformed counts Atp5b	Sample nr.	HC dVenus - Regularized Log Transformed counts Atp5b
FC_G01	12.0652	FC_NG01	12.1547	NS_G18	12.2163	NS_NG18	12.7353	HC_G15	10.1775	HC_NG15	12.6708
FC_G03	11.6072	FC_NG03	10.1702	NS_G19	10.2889	NS_NG19	11.8475	HC_G16	11.5414	HC_NG16	13.2992
FC_ G04	10.4555	FC_NG04	13.0779	NS_G20	11.5019	NS_NG20	12.2835	HC_G17	12.4563	HC_NG17	13.1394
FC_G05	10.4729	FC_NG05	12.9857	NS_G21	11.8816	NS_NG21	12.7903
FC_G06	11.0305	FC_NG06	11.8168
FC_G07	11.5354	FC_NG07	12.7925
FC_G09	12.3178	FC_NG09	12.1063
FC_G10	12.1411	FC_NG10	13.8097
FC_G11	12.8677	FC_NG11	12.7253
FC_G12	12.2275	FC_NG12	10.7608
FC_G13	12.4332	FC_NG13	12.4089
FC_G14	10.8906	FC_NG14	12.3826
Camk2a
Sample nr.	FC dVenus + Regularized Log Transformed counts Camk2a	Sample nr.	FC dVenus - Regularized Log Transformed counts Camk2a	Sample nr.	NS dVenus + Regularized Log Transformed counts Camk2a	Sample nr.	NS dVenus - Regularized Log Transformed counts Camk2a	Sample nr.	HC dVenus + Regularized Log Transformed counts Camk2a	Sample nr.	HC dVenus - Regularized Log Transformed counts Camk2a
FC_G01	10.8969	FC_NG01	12.513	NS_G18	12.5113	NS_NG18	13.3857	HC_G15	11.8719	HC_NG15	12.7709
FC_G03	10.5967	FC_NG03	12.5271	NS_G19	11.5404	NS_NG19	12.8	HC_G16	11.8023	HC_NG16	13.8015
FC_ G04	11.5801	FC_NG04	12.6778	NS_G20	12.3179	NS_NG20	11.3907	HC_G17	11.9563	HC_NG17	11.9021
FC_G05	10.868	FC_NG05	13.2238	NS_G21	11.2294	NS_NG21	13.1997
FC_G06	11.5651	FC_NG06	12.8756
FC_G07	12.7413	FC_NG07	12.8146
FC_G09	11.8328	FC_NG09	13.1376
FC_G10	12.0543	FC_NG10	12.222
FC_G11	12.319	FC_NG11	13.2058
FC_G12	12.122	FC_NG12	13.0642
FC_G13	12.0436	FC_NG13	12.8611
FC_G14	13.442	FC_NG14	12.6753
Nos 1
Sample nr.	FC dVenus + Regularized Log Transformed counts Nos 1	Sample nr.	FC dVenus - Regularized Log Transformed counts Nos 1	Sample nr.	NS dVenus + Regularized Log Transformed counts Nos 1	Sample nr.	NS dVenus - Regularized Log Transformed counts Nos 1	Sample nr.	HC dVenus + Regularized Log Transformed counts Nos 1	Sample nr.	HC dVenus - Regularized Log Transformed counts Nos 1
FC_G01	1.54095	FC_NG01	1.53275	NS_G18	1.54087	NS_NG18	1.54746	HC_G15	1.55972	HC_NG15	4.30764
FC_G03	1.59895	FC_NG03	1.55247	NS_G19	1.56248	NS_NG19	1.54613	HC_G16	1.58706	HC_NG16	1.56075
FC_ G04	3.94121	FC_NG04	1.53344	NS_G20	1.5495	NS_NG20	2.98455	HC_G17	3.0768	HC_NG17	1.53773
FC_G05	1.60351	FC_NG05	1.5314	NS_G21	1.55378	NS_NG21	2.9806
FC_G06	1.71069	FC_NG06	4.00412
FC_G07	1.54605	FC_NG07	3.70637
FC_G09	1.55468	FC_NG09	1.53597
FC_G10	1.68267	FC_NG10	4.08356
FC_G11	3.77932	FC_NG11	4.25541
FC_G12	2.1468	FC_NG12	4.09783
FC_G13	1.67316	FC_NG13	2.34533
FC_G14	1.56349	FC_NG14	4.20682
Sst
Sample nr.	FC dVenus + Regularized Log Transformed counts Sst	Sample nr.	FC dVenus - Regularized Log Transformed counts Sst	Sample nr.	NS dVenus + Regularized Log Transformed counts Sst	Sample nr.	NS dVenus - Regularized Log Transformed counts Sst	Sample nr.	HC dVenus + Regularized Log Transformed counts Sst	Sample nr.	HC dVenus - Regularized Log Transformed counts Sst
FC_G01	1.05328	FC_NG01	1.04098	NS_G18	3.38437	NS_NG18	3.48042	HC_G15	3.48863	HC_NG15	1.04076
FC_G03	1.13532	FC_NG03	1.07022	NS_G19	2.58751	NS_NG19	2.41395	HC_G16	1.11913	HC_NG16	2.34724
FC_ G04	1.06256	FC_NG04	1.23533	NS_G20	4.31409	NS_NG20	1.0424	HC_G17	4.68341	HC_NG17	1.04847
FC_G05	1.14145	FC_NG05	1.03894	NS_G21	1.48446	NS_NG21	3.14944
FC_G06	1.2853	FC_NG06	1.24891
FC_G07	5.19013	FC_NG07	1.03173
FC_G09	1.76032	FC_NG09	1.04583
FC_G10	1.40705	FC_NG10	1.17718
FC_G11	1.18423	FC_NG11	1.03696
FC_G12	1.05233	FC_NG12	1.93278
FC_G13	1.51263	FC_NG13	1.0433
FC_G14	1.08611	FC_NG14	1.03787
VIP
Sample nr.	FC dVenus + Regularized Log Transformed counts VIP	Sample nr.	FC dVenus - Regularized Log Transformed counts VIP	Sample nr.	NS dVenus + Regularized Log Transformed counts VIP	Sample nr.	NS dVenus - Regularized Log Transformed counts VIP	Sample nr.	HC dVenus + Regularized Log Transformed counts VIP	Sample nr.	HC dVenus - Regularized Log Transformed counts VIP
FC_G01	0	FC_NG01	0	NS_G18	0	NS_NG18	0	HC_G15	0	HC_NG15	0
FC_G03	0	FC_NG03	0	NS_G19	0	NS_NG19	0	HC_G16	0	HC_NG16	0
FC_ G04	0	FC_NG04	0	NS_G20	0	NS_NG20	0	HC_G17	0	HC_NG17	0
FC_G05	0	FC_NG05	0	NS_G21	0	NS_NG21	0
FC_G06	0	FC_NG06	0
FC_G07	0	FC_NG07	0
FC_G09	0	FC_NG09	0
FC_G10	0	FC_NG10	0
FC_G11	0	FC_NG11	0
FC_G12	0	FC_NG12	0
FC_G13	0	FC_NG13	0
FC_G14	0	FC_NG14	0
Itgam
Sample nr.	FC dVenus + Regularized Log Transformed counts Itgam	Sample nr.	FC dVenus - Regularized Log Transformed counts Itgam	Sample nr.	NS dVenus + Regularized Log Transformed counts Itgam	Sample nr.	NS dVenus - Regularized Log Transformed counts Itgam	Sample nr.	HC dVenus + Regularized Log Transformed counts Itgam	Sample nr.	HC dVenus - Regularized Log Transformed counts Itgam
FC_G01	4.73334	FC_NG01	3.67493	NS_G18	2.25032	NS_NG18	1.97678	HC_G15	5.42279	HC_NG15	1.68708
FC_G03	4.18427	FC_NG03	5.0883	NS_G19	4.30018	NS_NG19	2.61604	HC_G16	4.87805	HC_NG16	0.953798
FC_ G04	3.87285	FC_NG04	2.59576	NS_G20	7.29513	NS_NG20	1.20983	HC_G17	2.8472	HC_NG17	2.28496
FC_G05	2.39417	FC_NG05	1.93948	NS_G21	7.19161	NS_NG21	1.17889
FC_G06	2.51305	FC_NG06	1.54395
FC_G07	1.93826	FC_NG07	0.937999
FC_G09	4.48796	FC_NG09	1.60811
FC_G10	2.11544	FC_NG10	2.56793
FC_G11	4.54763	FC_NG11	0.698785
FC_G12	2.22863	FC_NG12	2.42461
FC_G13	1.9133	FC_NG13	1.77103
FC_G14	0.972173	FC_NG14	2.2245
Mog
Sample nr.	FC dVenus + Regularized Log Transformed counts Mog	Sample nr.	FC dVenus - Regularized Log Transformed counts Mog	Sample nr.	NS dVenus + Regularized Log Transformed counts Mog	Sample nr.	NS dVenus - Regularized Log Transformed counts Mog	Sample nr.	HC dVenus + Regularized Log Transformed counts Mog	Sample nr.	HC dVenus - Regularized Log Transformed counts Mog
FC_G01	-0.183019	FC_NG01	1.69999	NS_G18	2.23709	NS_NG18	5.88439	HC_G15	7.95841	HC_NG15	-0.238779
FC_G03	0.322597	FC_NG03	0.781917	NS_G19	5.62288	NS_NG19	2.54544	HC_G16	0.200897	HC_NG16	0.932161
FC_ G04	1.38904	FC_NG04	-0.232915	NS_G20	-0.132343	NS_NG20	4.89849	HC_G17	0.863885	HC_NG17	-0.203698
FC_G05	0.36509	FC_NG05	-0.247458	NS_G21	-0.108952	NS_NG21	-0.23762
FC_G06	-0.208429	FC_NG06	2.15894
FC_G07	-0.152117	FC_NG07	-0.283328
FC_G09	2.31973	FC_NG09	-0.215429
FC_G10	-0.226489	FC_NG10	-0.261081
FC_G11	-0.257684	FC_NG11	-0.257014
FC_G12	-0.187046	FC_NG12	-0.0185827
FC_G13	2.85695	FC_NG13	-0.226973
FC_G14	-0.0575346	FC_NG14	-0.252617
Slc1a2
Sample nr.	FC dVenus + Regularized Log Transformed counts Slc1a2	Sample nr.	FC dVenus - Regularized Log Transformed counts Slc1a2	Sample nr.	NS dVenus + Regularized Log Transformed counts Slc1a2	Sample nr.	NS dVenus - Regularized Log Transformed counts Slc1a2	Sample nr.	HC dVenus + Regularized Log Transformed counts Slc1a2	Sample nr.	HC dVenus - Regularized Log Transformed counts Slc1a2
FC_G01	0	FC_NG01	0	NS_G18	0	NS_NG18	0	HC_G15	0	HC_NG15	0
FC_G03	0	FC_NG03	0	NS_G19	0	NS_NG19	0	HC_G16	0	HC_NG16	0
FC_ G04	0	FC_NG04	0	NS_G20	0	NS_NG20	0	HC_G17	0	HC_NG17	0
FC_G05	0	FC_NG05	0	NS_G21	0	NS_NG21	0
FC_G06	0	FC_NG06	0
FC_G07	0	FC_NG07	0
FC_G09	0	FC_NG09	0
FC_G10	0	FC_NG10	0
FC_G11	0	FC_NG11	0
FC_G12	0	FC_NG12	0
FC_G13	0	FC_NG13	0
FC_G14	0	FC_NG14	0
Pdgfra
Sample nr.	FC dVenus + Regularized Log Transformed counts Pdgfra	Sample nr.	FC dVenus - Regularized Log Transformed counts Pdgfra	Sample nr.	NS dVenus + Regularized Log Transformed counts Pdgfra	Sample nr.	NS dVenus - Regularized Log Transformed counts Pdgfra	Sample nr.	HC dVenus + Regularized Log Transformed counts Pdgfra	Sample nr.	HC dVenus - Regularized Log Transformed counts Pdgfra
FC_G01	0	FC_NG01	0	NS_G18	0	NS_NG18	0	HC_G15	0	HC_NG15	0
FC_G03	0	FC_NG03	0	NS_G19	0	NS_NG19	0	HC_G16	0	HC_NG16	0
FC_ G04	0	FC_NG04	0	NS_G20	0	NS_NG20	0	HC_G17	0	HC_NG17	0
FC_G05	0	FC_NG05	0	NS_G21	0	NS_NG21	0
FC_G06	0	FC_NG06	0
FC_G07	0	FC_NG07	0
FC_G09	0	FC_NG09	0
FC_G10	0	FC_NG10	0
FC_G11	0	FC_NG11	0
FC_G12	0	FC_NG12	0
FC_G13	0	FC_NG13	0
FC_G14	0	FC_NG14	0

## Sheet: Supp. Fig. 9
Supp. Fig. 9 b-c
HC Animal nr.	Nr. of dVenus + cells	Nr. of Atf3 + cells	I h Animal nr.	Nr. of dVenus + cells	Nr. of Atf3 + cells	5 h Animal nr.	Nr. of dVenus + cells	Nr. of Atf3 + cells	14 h Animal nr.	Nr. of dVenus + cells	Nr. of Atf3 + cells	24 h Animal nr.	Nr. of dVenus + cells	Nr. of Atf3 + cells	24 h-EGFp-mCREB Animal nr.	Nr. of EGFP + cells	Nr. of Atf3 + cells
1	18.2	5.2	1	25	4.8	1	33.2	12	1	23.4	1.8	1	34.4	12.6	1	37.6	0
2	16.5	2.75	2	25	4	2	33.75	10.75	2	18.75	1.75	2	33.25	15.5	2	29.25	0
3	10.6	0.6	3	25.6	5.4	3	33.4	11.2	3	39.8	9.6	3	32.2	11	3	53	0
4	16.2	1.2	4	33.2	5.4	4	25.2	8.2	4	28.9875	4.1875	4	34.2	7	4	36.8	0
Supp. Fig. 9 d-e
HC Animal nr.	P[Atf3+|dVenus+]	P[dVenus+|Atf3+]	I h Animal nr.	P[Atf3+|dVenus+]	P[dVenus+|Atf3+]	5 h Animal nr.	P[Atf3+|dVenus+]	P[dVenus+|Atf3+]	14 h Animal nr.	P[Atf3+|dVenus+]	P[dVenus+|Atf3+]	24 h Animal nr.	P[Atf3+|dVenus+]	P[dVenus+|Atf3+]	24 h-EGFp-mCREB Animal nr.	P[Atf3+|dVenus+]	P[dVenus+|Atf3+]
1	25.7426	100	1	19.2	100	1	36.1446	100	1	7.69231	100	1	36.6279	100	1	0	0
2	16.6667	100	2	16	100	2	31.8519	100	2	9.33333	100	2	46.6165	100	2	0	0
3	5.66038	100	3	21.0938	100	3	33.5329	100	3	24.1206	100	3	34.1615	100	3	0	0
4	7.40741	100	4	16.2651	100	4	32.5397	100	4	14.4459	100	4	20.4678	100	4	0	0

## Sheet: Supp. Fig. 11
Supp. Fig.11a
Sample nr.	FC dVenus + Regularized Log Transformed counts CREB	Sample nr.	FC dVenus - Regularized Log Transformed counts CREB	Sample nr.	NS dVenus + Regularized Log Transformed counts CREB	Sample nr.	NS dVenus - Regularized Log Transformed counts CREB	Sample nr.	HC dVenus + Regularized Log Transformed counts CREB	Sample nr.	HC dVenus - Regularized Log Transformed counts CREB
FC_G01	8.04931	FC_NG01	8.11919	NS_G18	7.03048	NS_NG18	1.29571	HC_G15	8.45148	HC_NG15	3.59488
FC_G03	7.06296	FC_NG03	7.47999	NS_G19	8.24515	NS_NG19	6.13734	HC_G16	6.83525	HC_NG16	10.8995
FC_ G04	9.2193	FC_NG04	7.13658	NS_G20	6.77991	NS_NG20	8.4901	HC_G17	3.63507	HC_NG17	3.27915
FC_G05	5.62351	FC_NG05	3.40733	NS_G21	8.94426	NS_NG21	7.95756
FC_G06	4.2016	FC_NG06	3.94654
FC_G07	8.40566	FC_NG07	5.78867
FC_G09	6.60803	FC_NG09	2.10865
FC_G10	5.60554	FC_NG10	6.68516
FC_G11	7.79221	FC_NG11	7.23137
FC_G12	8.50963	FC_NG12	7.66819
FC_G13	3.32975	FC_NG13	5.89449
FC_G14	2.56611	FC_NG14	7.71273

[truncated: 1 more sheets: Supp. Fig. 13]
